# Supplementary material for: A joint transcriptional regulatory network and protein activity inference analysis identifies clinically associated master regulators for biliary atresia
Source: Front Pediatr. 2022 Nov 11;10:1050326. doi: 10.3389/fped.2022.1050326 (PMC9691841; doi:10.3389/fped.2022.1050326)
Supplement: Supplementary file 2 [file Table1.xlsx]

## Sheet: table S1
Table S1 Aracne regulons of Dataset I
trans.factor	targets	tfmode	likelihood
AC002310.11	PDK4	0.708066	0.374076
AC002310.11	SLC25A13	0.182444	0.378057
AC002310.11	PDK2	0.914938	0.402782
AC002310.11	E2F2	0.020897	0.352764
AC002310.11	TSPAN9	0.113898	0.36797
AC002310.11	CHDH	0.601322	0.376076
AC002310.11	ZFP64	0.820487	0.43597
AC002310.11	SARS	-0.00463156	0.327517
AC002310.11	PNPLA6	0.966238	0.41248
AC002310.11	CASR	0.0138385	0.319633
AC002310.11	MPHOSPH9	0.0150015	0.329279
AC002310.11	AKR7A2	0.542785	0.369063
AC002310.11	POLD1	0.435992	0.386044
AC002310.11	MED29	0.583282	0.376386
AC002310.11	NGEF	0.107348	0.354069
AC002310.11	TMEM38A	0.322698	0.375565
AC002310.11	NFE2L1	0.801833	0.381854
AC002310.11	HSD17B2	0.545973	0.372733
AC002310.11	CERS4	0.423028	0.360339
AC002310.11	AARS	0.0642335	0.355059
AC002310.11	COMT	0.259084	0.385382
AC002310.11	SEMA4G	0.695764	0.37047
AC002310.11	POLR2E	0.124993	0.377039
AC002310.11	KLHL22	0.786651	0.401605
AC002310.11	POLDIP3	0.818589	0.444804
AC002310.11	ZC3H7B	0.806647	0.382818
AC002310.11	ACO2	0.235422	0.384201
AC002310.11	PYGL	0.000122993	0.322654
AC002310.11	SERPINA4	0.636688	0.376296
AC002310.11	DCAF11	0.777104	0.384594
AC002310.11	CSTF1	0.841638	0.408783
AC002310.11	PXMP4	0.575611	0.390109
AC002310.11	AHCY	0.658762	0.391724
AC002310.11	SUV39H1	0.72179	0.331102
AC002310.11	SCML2	0.00759254	0.290734
AC002310.11	MLYCD	0.80694	0.371087
AC002310.11	MEGF8	0.973693	0.453443
AC002310.11	DDX49	0.000732206	0.422692
AC002310.11	SPATA6L	-0.948344	0.384551
AC002310.11	SLC2A9	0.0643391	0.35072
AC002310.11	CAMKK2	0.93774	0.466428
AC002310.11	TRPV4	0.700536	0.374227
AC002310.11	CDKN1B	0.880819	0.394682
AC002310.11	ING4	0.964133	0.424864
AC002310.11	BTNL8	-2.11798e-05	0.341791
AC002310.11	SCAP	0.857983	0.377897
AC002310.11	APC2	0.949816	0.391603
AC002310.11	MOGS	0.84999	0.42289
AC002310.11	TMEM9	0.294102	0.360747
AC002310.11	STBD1	0.75552	0.382431
AC002310.11	MYCT1	0.0110005	0.35092
AC002310.11	KIAA1191	0.887186	0.416378
AC002310.11	DBH	0.139556	0.397108
AC002310.11	MXD4	0.96018	0.41429
AC002310.11	CDH26	2.7385e-05	0.34898
AC002310.11	SIRT5	0.893957	0.37274
AC002310.11	AARS2	0.879111	0.40351
AC002310.11	MOCS1	0.299407	0.339964
AC002310.11	DOK4	0.895752	0.434353
AC002310.11	SCAF1	0.858824	0.337628
AC002310.11	IFI6	0.10159	0.357977
AC002310.11	SMO	0.837573	0.415819
AC002310.11	MTX2	0.0323284	0.351839
AC002310.11	NUP210	0.668967	0.404574
AC002310.11	EEFSEC	0.585177	0.344081
AC002310.11	ZBED3	0.798119	0.362969
AC002310.11	KANK4	0.586864	0.369605
AC002310.11	ACP2	0.811212	0.377753
AC002310.11	PHF21A	0.0844932	0.374055
AC002310.11	EMX1	0.415307	0.319014
AC002310.11	NMT1	0.913934	0.41694
AC002310.11	HS6ST1	0.823462	0.365885
AC002310.11	FOXP4	0.677711	0.405985
AC002310.11	ESYT1	0.473839	0.331705
AC002310.11	C16orf58	0.721929	0.40806
AC002310.11	MARVELD3	0.981078	0.431938
AC002310.11	TP53	0.0145194	0.356741
AC002310.11	WDTC1	0.962627	0.422052
AC002310.11	FAM63A	0.955176	0.406273
AC002310.11	LEFTY2	0.413567	0.356399
AC002310.11	ABCG8	0.915134	0.411754
AC002310.11	FAM134A	0.958566	0.411263
AC002310.11	RP11-977G19.10	0.366322	0.348758
AC002310.11	FAM50B	0.685841	0.368798
AC002310.11	SLC12A9	0.941496	0.385822
AC002310.11	TMEM140	0.924809	0.378396
AC002310.11	RAB41	0.064846	0.296663
AC002310.11	EIF4EBP2	0.90063	0.375234
AC002310.11	CSRP2BP	0.462446	0.366942
AC002310.11	DAK	0.88223	0.359881
AC002310.11	SIDT2	0.929907	0.359989
AC002310.11	VPS26B	0.931965	0.430383
AC002310.11	ATP5A1	0.542176	0.33504
AC002310.11	PANK1	0.702839	0.366301
AC002310.11	ZNF599	0.790284	0.377647
AC002310.11	SFXN2	0.145647	0.347051
AC002310.11	CPT2	0.754424	0.352974
AC002310.11	TMED4	0.141704	0.397771
AC002310.11	NIT1	0.159541	0.322227
AC002310.11	VAV2	0.336326	0.427157
AC002310.11	CACFD1	0.819347	0.390752
AC002310.11	ZER1	0.950936	0.394353
AC002310.11	NLRX1	0.949589	0.357974
AC002310.11	PGLYRP2	0.67833	0.353894
AC002310.11	BDH1	0.693165	0.3787
AC002310.11	PRPSAP1	0.899388	0.422994
AC002310.11	TPCN2	0.92356	0.412213
AC002310.11	ACOT11	0.491993	0.341085
AC002310.11	PARS2	0.963458	0.403806
AC002310.11	ELF3	-0.453989	0.39773
AC002310.11	KLF15	0.896394	0.410293
AC002310.11	ADCY1	0.0380983	0.357484
AC002310.11	CRYL1	0.295228	0.382229
AC002310.11	DNAAF2	0.792384	0.396682
AC002310.11	NDRG2	0.935867	0.399618
AC002310.11	ANKRD33	-0.0317215	0.322797
AC002310.11	WDR81	0.929034	0.420484
AC002310.11	ABHD15	0.333795	0.353126
AC002310.11	ZBTB5	0.856684	0.385163
AC002310.11	TMEM129	0.970218	0.42684
AC002310.11	GJB1	0.848727	0.374182
AC002310.11	BTD	0.479762	0.375489
AC002310.11	ZNF768	0.956225	0.423817
AC002310.11	FRMPD2	0.000308958	0.30311
AC002310.11	IRF2BP1	0.931427	0.395564
AC002310.11	NINJ2	0.00621075	0.3513
AC002310.11	NME6	0.498405	0.358052
AC002310.11	LRRC20	0.859726	0.364173
AC002310.11	ESRRA	0.672421	0.372239
AC002310.11	RNF26	0.898327	0.385823
AC002310.11	NMNAT1	0.352914	0.389512
AC002310.11	DENND4A	-0.873471	0.342048
AC002310.11	B3GNT1	0.929039	0.370361
AC002310.11	PCCA	-1.51201e-05	0.324915
AC002310.11	HSD11B2	0.290857	0.356688
AC002310.11	BOK	0.429848	0.395005
AC002310.11	SAMD12	-0.000836204	0.290526
AC002310.11	SOX12	0.956886	0.382533
AC002310.11	F2	0.209247	0.361844
AC002310.11	CHST13	0.723357	0.353529
AC002310.11	RNF135	0.253789	0.359939
AC002310.11	PAQR7	0.785738	0.400428
AC002310.11	SLC25A10	0.762172	0.317001
AC002310.11	PSMG1	-0.0584129	0.353456
AC002310.11	KCNJ12	0.355635	0.365627
AC002310.11	SLITRK6	0.918779	0.355777
AC002310.11	FAM123B	0.811927	0.361233
AC002310.11	PRSS57	0.0139954	0.315228
AC002310.11	C19orf68	0.948227	0.427947
AC002310.11	SOWAHB	0.934675	0.41557
AC002310.11	TMPRSS6	0.716283	0.350447
AC002310.11	C5orf52	-0.000900218	0.308349
AC002310.11	SERPINA5	0.811684	0.364169
AC002310.11	NBR1	0.921183	0.394894
AC002310.11	ZKSCAN3	0.886213	0.402685
AC002310.11	GSPT2	0.499086	0.407515
AC002310.11	SRGAP3	0.00699999	0.305141
AC002310.11	EPHB4	0.980427	0.458328
AC002310.11	FAM125B	0.453736	0.362567
AC002310.11	LINC00087	0.276646	0.378417
AC002310.11	FAM163B	0.724818	0.389688
AC002310.11	ZNF772	0.764268	0.36227
AC002310.11	ZNF257	0.000131854	0.287848
AC002310.11	GPR123	0.0501704	0.306031
AC002310.11	ZNF517	0.927087	0.396711
AC002310.11	TMEM229B	0.447169	0.369557
AC002310.11	SH3BGRL2	0.559382	0.359925
AC002310.11	FAM5B	5.96006e-05	0.287375
AC002310.11	ATG9A	0.958331	0.381153
AC002310.11	APRT	0.00771798	0.385115
AC002310.11	AGPAT1	0.860869	0.404466
AC002310.11	C10orf114	0.440412	0.391674
AC002310.11	FBXO48	0.820473	0.388594
AC002310.11	TTC23L	0.403885	0.35136
AC002310.11	NYNRIN	0.746748	0.413645
AC002310.11	C8orf82	0.357763	0.359505
AC002310.11	REPIN1	0.975525	0.406473
AC002310.11	TRIM26	0.863266	0.421694
AC002310.11	ZBTB22	0.768551	0.435409
AC002310.11	RP5-972B16.2	0.0138242	0.286378
AC002310.11	C1orf210	0.838451	0.362344
AC002310.11	CLDN23	0.241301	0.369918
AC002310.11	RP5-1028K7.3	0.430726	0.388566
AC003682.1	XK	0.000104597	0.316228
AC003682.1	AP3D1	0.000210451	0.299838
AC003682.1	PPP2R5B	0.293661	0.33185
AC003682.1	WDR62	-5.42706e-07	0.283508
AC003682.1	ORC1	-8.79062e-07	0.304201
AC003682.1	CDHR5	2.22328e-05	0.283881
AC003682.1	E2F1	-3.4745e-06	0.315537
AC003682.1	DNAJA3	-5.51619e-05	0.288855
AC003682.1	AQP9	3.78977e-05	0.300027
AC003682.1	FZD3	0.000125217	0.312713
AC003682.1	CCNE1	-6.63269e-07	0.299585
AC003682.1	CNTNAP3	0.00412479	0.292216
AC003682.1	RGS9	0.000191581	0.306884
AC003682.1	WNT3	0.0106217	0.285959
AC003682.1	SLC6A12	0.000127837	0.301007
AC003682.1	IL1A	7.62189e-05	0.272436
AC003682.1	UAP1	0.000262898	0.30926
AC003682.1	B4GALT2	-1.25501e-05	0.290917
AC003682.1	RPS6KA1	-7.82465e-07	0.309564
AC003682.1	CTGF	3.44e-05	0.341886
AC003682.1	NDUFB3	-0.115231	0.31348
AC003682.1	FAM117A	4.42689e-05	0.271305
AC003682.1	PI3	-1.04423e-05	0.286248
AC003682.1	HIF3A	0.00121779	0.316056
AC003682.1	GTF2F1	0.00880969	0.299614
AC003682.1	GRIA3	-0.000980852	0.283025
AC003682.1	MEIS2	0.0012682	0.33596
AC003682.1	TIMM10	-0.00913665	0.336429
AC003682.1	TRIM29	0.000207547	0.273632
AC003682.1	GABARAPL1	2.5447e-05	0.271095
AC003682.1	FCN3	-0.213154	0.334579
AC003682.1	CREG1	-5.91003e-07	0.304179
AC003682.1	OCIAD2	-3.26777e-05	0.325227
AC003682.1	CHST7	0.00396908	0.26993
AC003682.1	ATG10	-2.68127e-07	0.277654
AC003682.1	WIPI2	1.56032e-05	0.303744
AC003682.1	GCFC1	0.0450423	0.345379
AC003682.1	ALOX15	0.00535189	0.279464
AC003682.1	PTTG1	-0.0335946	0.334091
AC003682.1	WBSCR27	0.0187291	0.281485
AC003682.1	C11orf65	-1.80276e-06	0.320617
AC003682.1	CPLX1	3.07634e-05	0.346796
AC003682.1	GPR37	0.0160373	0.320312
AC003682.1	MACROD2	0.029085	0.281215
AC003682.1	TMEM52	-0.0176483	0.301134
AC003682.1	CRELD2	-1.48155e-05	0.337958
AC003682.1	PTCH1	0.0355833	0.342786
AC003682.1	TMEM8C	1.57474e-05	0.27309
AC003682.1	LCN10	0.00154034	0.2934
AC003682.1	C7orf29	-0.000417118	0.307467
AC003682.1	SPOCK3	5.18213e-05	0.289505
AC003682.1	ZNF28	0.00358762	0.293031
AC003682.1	AIF1	-0.00467079	0.33769
AC003682.1	LST1	-0.00436551	0.31718
AC003682.1	RP11-719K4.1	0.00440742	0.332703
AC003682.1	ERVFRD-1	-4.62201e-06	0.281287
AC005324.8-001	SLC6A13	-0.00411885	0.308942
AC005324.8-001	CYP3A43	-0.000291051	0.268555
AC005324.8-001	TBPL1	0.000146236	0.288997
AC005324.8-001	SLC4A8	-6.55465e-07	0.333605
AC005324.8-001	GYG2	-0.000235406	0.259797
AC005324.8-001	TBXAS1	0.00795037	0.328232
AC005324.8-001	ACTL6B	0.000698667	0.264606
AC005324.8-001	SCGN	0.000378303	0.299291
AC005324.8-001	NXPE1	0.020373	0.259155
AC005324.8-001	CBLN1	2.50449e-05	0.305484
AC005324.8-001	CLEC4M	-0.000104723	0.259924
AC005324.8-001	MEGF8	0.000159092	0.301543
AC005324.8-001	AKAP3	-4.66653e-06	0.292952
AC005324.8-001	RARRES1	0.000783429	0.311522
AC005324.8-001	PAX8	-3.3935e-06	0.295496
AC005324.8-001	CHAC1	0.000135516	0.330711
AC005324.8-001	GCH1	-0.000199015	0.299218
AC005324.8-001	SYT6	0.0953974	0.310513
AC005324.8-001	RALGPS1	0.0158133	0.318446
AC005324.8-001	C9orf156	0.00659939	0.260965
AC005324.8-001	C6orf52	-2.523e-06	0.28204
AC005324.8-001	MAP2K5	-1.76826e-06	0.29946
AC005324.8-001	SLC28A2	-2.22309e-06	0.275543
AC005324.8-001	BBS7	0.0131037	0.302954
AC005324.8-001	CDR2	0.0592145	0.332285
AC005324.8-001	STK11IP	0.000343934	0.299364
AC005324.8-001	RNF175	0.000691357	0.251805
AC005324.8-001	ENKUR	0.000454093	0.280172
AC005324.8-001	RAB3C	0.000141616	0.285379
AC005324.8-001	HIST1H2BD	-1.15803e-06	0.283967
AC005324.8-001	FAM194A	0.020013	0.282602
AC005324.8-001	ANAPC16	0.00123982	0.283161
AC005324.8-001	ZNF16	0.000956622	0.283696
AC005324.8-001	LMOD2	-0.00838597	0.263764
AC005324.8-001	FBXW10	-2.94015e-05	0.307158
AC005324.8-001	DDX23	0.033542	0.27612
AC005324.8-001	GDPD4	8.48561e-05	0.269346
AC005324.8-001	KLHDC7A	0.00047831	0.277252
AC005324.8-001	GRIN2A	0.00622329	0.301492
AC005324.8-001	HEATR4	-1.00659e-05	0.269109
AC005324.8-001	AKR1C3	-0.00122442	0.259913
AC005324.8-001	HIATL2	0.0318812	0.315213
AC005324.8-001	TMEM116	-3.67117e-06	0.259053
AC005324.8-001	NEU4	-0.000239516	0.298854
AC005324.8-001	BTNL2	-0.00236271	0.283529
AC005324.8-001	LILRB3	0.000594625	0.263445
AC005324.8-001	FAM127C	0.0227687	0.30937
AC005324.8-001	FAM185A	0.000259868	0.323242
AC005324.8-001	ZNF709	-0.000135222	0.285673
AC092835.2	ZMYND10	-0.0133229	0.268321
AC092835.2	SPAST	0.842757	0.382777
AC092835.2	SLC9A7	0.1848	0.286485
AC092835.2	EFR3B	0.743193	0.388308
AC092835.2	MAVS	0.961373	0.374229
AC092835.2	NME4	-0.0475401	0.329167
AC092835.2	PITRM1	-0.440579	0.385563
AC092835.2	PHACTR2	0.779256	0.401363
AC092835.2	MFN2	-0.018025	0.306349
AC092835.2	LRRC29	-0.115041	0.375775
AC092835.2	KLHDC10	0.8897	0.383076
AC092835.2	GNL3L	0.933908	0.440621
AC092835.2	SCYL1	-0.289135	0.363203
AC092835.2	TM4SF5	-0.0199476	0.415169
AC092835.2	PIGM	0.777993	0.457948
AC092835.2	GTF2E1	0.863729	0.35996
AC092835.2	ZNF257	0.0600462	0.30119
ADNP	ANKIB1	0.995651	0.717979
ADNP	DHX33	0.975791	0.596753
ADNP	AP2B1	0.996453	0.733363
ADNP	MAP3K9	0.970702	0.576207
ADNP	BAZ1B	0.994831	0.712975
ADNP	RABGAP1	0.993798	0.730585
ADNP	MAP4K3	0.992539	0.706803
ADNP	MAP4K5	0.992911	0.717093
ADNP	ZMYND11	0.996775	0.783837
ADNP	MATR3	0.994715	0.730321
ADNP	GPR124	0.993346	0.654463
ADNP	AKAP11	0.994571	0.767222
ADNP	UBR2	0.992905	0.724738
ADNP	FAS	0.994118	0.680208
ADNP	FAM13B	0.994093	0.745852
ADNP	PIAS1	0.99537	0.706854
ADNP	TIMP2	0.993864	0.659008
ADNP	TRIO	0.989978	0.655698
ADNP	DSG2	0.995006	0.737967
ADNP	MAP4	0.988515	0.589872
ADNP	HDAC9	0.975338	0.613512
ADNP	LTBP1	0.993066	0.634197
ADNP	ARID1B	0.998216	0.774747
ADNP	LIMA1	0.99457	0.688421
ADNP	ARID4B	0.9908	0.644588
ADNP	ATP9A	0.994138	0.686355
ADNP	MLL3	0.985553	0.579057
ADNP	ZFR	0.995026	0.734451
ADNP	ZC3H11A	0.990072	0.693276
ADNP	GUCY1B3	0.993023	0.679032
ADNP	APPBP2	0.995623	0.755113
ADNP	CDON	0.983797	0.631509
ADNP	SLC12A2	0.995822	0.649251
ADNP	FOXJ2	0.996215	0.698872
ADNP	DIP2B	0.996108	0.714066
ADNP	THUMPD1	0.994894	0.746403
ADNP	NEO1	0.997673	0.764796
ADNP	NAV3	0.988778	0.603206
ADNP	PTPN21	0.991044	0.635741
ADNP	MAP4K4	0.995848	0.674152
ADNP	CYBRD1	0.994893	0.699229
ADNP	MRVI1	0.976328	0.607956
ADNP	CLASP1	0.987144	0.685575
ADNP	ZNF532	0.993004	0.711456
ADNP	RASAL2	0.994741	0.708067
ADNP	FRYL	0.973394	0.574257
ADNP	SART3	0.971683	0.613762
ADNP	RBMS2	0.994986	0.707179
ADNP	ANKRD13A	0.990178	0.613055
ADNP	NT5C2	0.992138	0.668155
ADNP	PPP1R12B	0.995593	0.670218
ADNP	DYNC1I2	0.983729	0.667882
ADNP	SYNJ2	0.944936	0.558313
ADNP	CDC14A	0.993877	0.698931
ADNP	EPB41L2	0.995171	0.722667
ADNP	CRYBG3	0.959934	0.562799
ADNP	RIF1	0.994442	0.69647
ADNP	CNOT4	0.990792	0.604573
ADNP	PSEN1	0.990415	0.632961
ADNP	COL4A4	0.988653	0.564819
ADNP	ZNF506	0.990283	0.686532
ADNP	CCNT2	0.986357	0.60219
ADNP	DLG3	0.99414	0.637441
ADNP	PDS5B	0.993243	0.670438
ADNP	ZNF264	0.993525	0.666685
ADNP	REST	0.992652	0.678638
ADNP	SSH1	0.993502	0.672423
ADNP	NCOA1	0.986143	0.643368
ADNP	HACE1	0.987249	0.624529
ADNP	WDR47	0.99313	0.687486
ADNP	SLC25A24	0.996181	0.750419
ADNP	MTMR2	0.996005	0.705442
ADNP	C20orf194	0.994819	0.732896
ADNP	ITGA6	0.995272	0.658852
ADNP	TGFB2	0.986741	0.583073
ADNP	CBX5	0.981762	0.566477
ADNP	MSH2	0.991858	0.540341
ADNP	MAP3K1	0.988708	0.65603
ADNP	WAC	0.995155	0.712403
ADNP	ABL1	0.994456	0.684338
ADNP	ERMP1	0.988269	0.625993
ADNP	EP300	0.996813	0.732215
ADNP	KHNYN	0.98429	0.638439
ADNP	SOS2	0.99595	0.719201
ADNP	TMED8	0.992681	0.718496
ADNP	CSNK2A1	0.996322	0.746988
ADNP	JAG1	0.988972	0.614353
ADNP	MIB1	0.995095	0.72804
ADNP	ZC3H12B	0.986209	0.510245
ADNP	TOX3	0.943227	0.503279
ADNP	CCP110	0.994927	0.701813
ADNP	RNF40	0.976899	0.594365
ADNP	CSPP1	0.963806	0.553448
ADNP	ARHGEF10	0.984178	0.644475
ADNP	HNRNPUL1	0.994156	0.62009
ADNP	ETFB	-0.966954	0.620562
ADNP	SIPA1L3	0.992958	0.722381
ADNP	CDK6	0.991398	0.662393
ADNP	SP4	0.991311	0.643201
ADNP	FKBP14	0.988432	0.700905
ADNP	CASP2	0.99256	0.642973
ADNP	CEP41	0.989072	0.62734
ADNP	SPIN1	0.998465	0.887917
ADNP	PPP3CB	0.992601	0.652541
ADNP	SH3PXD2A	0.996348	0.742796
ADNP	CCDC6	0.993973	0.659754
ADNP	ZMIZ1	0.99526	0.630016
ADNP	INTS2	0.991745	0.695899
ADNP	TBC1D9	0.997887	0.753538
ADNP	GAB1	0.995384	0.700635
ADNP	GALNT7	0.992974	0.680287
ADNP	EIF4G2	0.991688	0.701273
ADNP	CBL	0.996695	0.764528
ADNP	FBXO3	0.971851	0.701721
ADNP	PITPNM1	0.947269	0.59935
ADNP	PRDM4	0.990089	0.665496
ADNP	BCL7A	0.995219	0.673731
ADNP	SUDS3	0.986349	0.637127
ADNP	RIC8B	0.99044	0.58671
ADNP	CAP2	0.986628	0.531682
ADNP	CLIC5	0.817572	0.511838
ADNP	SEMA5A	0.996972	0.69765
ADNP	LOX	0.988684	0.607926
ADNP	SPARC	0.989544	0.679704
ADNP	CLINT1	0.991875	0.72201
ADNP	CNOT6	0.994697	0.724053
ADNP	SLC25A36	0.993762	0.665552
ADNP	PLXNA1	0.986044	0.626441
ADNP	TTL	0.962869	0.571811
ADNP	STAM2	0.992177	0.735361
ADNP	LANCL1	0.994215	0.70126
ADNP	EFEMP1	0.979184	0.590581
ADNP	GLS	0.996194	0.745968
ADNP	ZNF142	0.944028	0.655604
ADNP	BIRC6	0.984077	0.605393
ADNP	PARD3B	0.994761	0.731724
ADNP	BCL9	0.991706	0.606724
ADNP	SMG7	0.992855	0.624426
ADNP	MTR	0.989019	0.626592
ADNP	KDM5B	0.995196	0.683381
ADNP	RBBP5	0.990157	0.648299
ADNP	PRRC2C	0.99048	0.628947
ADNP	ARID1A	0.993394	0.713984
ADNP	STAG1	0.996573	0.731293
ADNP	ZNF430	0.991571	0.730166
ADNP	PKD2	0.996308	0.724805
ADNP	CCNI	0.994018	0.694204
ADNP	UBN1	0.992473	0.658532
ADNP	WDR35	0.992549	0.66
ADNP	C1orf198	0.988346	0.618152
ADNP	HEATR1	0.992301	0.663767
ADNP	TRIM32	0.990892	0.722841
ADNP	VPS4B	0.994675	0.736927
ADNP	KANSL1	0.987631	0.598813
ADNP	MOB3B	0.991895	0.5667
ADNP	PLXDC2	0.994744	0.653488
ADNP	SMAD9	0.984962	0.57222
ADNP	KDM3B	0.993956	0.684102
ADNP	BICC1	0.986455	0.688152
ADNP	NCOA3	0.99387	0.692072
ADNP	CHD6	0.98714	0.663559
ADNP	PTGIS	0.993454	0.675115
ADNP	ZNF45	0.990708	0.668045
ADNP	SLC35B3	0.903974	0.55177
ADNP	RAP2A	0.992123	0.679643
ADNP	FAM193A	0.882494	0.478323
ADNP	CCDC93	0.987362	0.662351
ADNP	MED1	0.991118	0.684781
ADNP	FLRT3	0.94407	0.529706
ADNP	MMP24	0.97612	0.602874
ADNP	ZNF384	0.976197	0.571605
ADNP	SLC35E1	0.985345	0.654895
ADNP	MACF1	0.980048	0.584013
ADNP	PTPN12	0.988021	0.614523
ADNP	PODXL	0.991146	0.638842
ADNP	TMOD2	0.992763	0.639983
ADNP	MLLT4	0.975925	0.64478
ADNP	LATS1	0.996077	0.756395
ADNP	KIF3A	0.985803	0.605971
ADNP	PIAS3	0.985555	0.643987
ADNP	ZNF304	0.987331	0.653755
ADNP	ANKRD17	0.980973	0.617967
ADNP	BTBD3	0.995481	0.694485
ADNP	XPO4	0.990926	0.727942
ADNP	DSTYK	0.992666	0.723517
ADNP	SRRM1	0.992936	0.686422
ADNP	VHL	0.996141	0.74567
ADNP	KIDINS220	0.996463	0.778332
ADNP	NAV1	0.992922	0.629868
ADNP	LCA5	0.991886	0.682676
ADNP	EHF	0.991225	0.649591
ADNP	CAPRIN1	0.994493	0.695846
ADNP	LAMC1	0.991794	0.623094
ADNP	REV1	0.953751	0.548892
ADNP	GCC2	0.993098	0.660597
ADNP	APPL2	0.992792	0.687817
ADNP	TBC1D4	0.988026	0.633353
ADNP	LRCH1	0.991618	0.682753
ADNP	RCBTB1	0.995869	0.719071
ADNP	SCRN1	0.993579	0.742621
ADNP	KAT7	0.995513	0.684184
ADNP	TSTD2	0.967721	0.597473
ADNP	UBAP2	0.879875	0.528022
ADNP	RNF38	0.997859	0.792942
ADNP	DENND4C	0.995644	0.760402
ADNP	YAP1	0.990749	0.654812
ADNP	GCHFR	-0.979856	0.568812
ADNP	FNBP1L	0.997241	0.78166
ADNP	KIAA1109	0.990258	0.678241
ADNP	SCAF11	0.975596	0.592671
ADNP	GIT2	0.996451	0.720634
ADNP	RB1	0.995044	0.757822
ADNP	SBNO1	0.993595	0.735885
ADNP	ZSCAN29	0.9861	0.683438
ADNP	UBE2Q2	0.990369	0.683376
ADNP	CDH11	0.995705	0.685791
ADNP	KSR1	0.97913	0.638493
ADNP	NPEPPS	0.975071	0.627868
ADNP	SLC39A6	0.993963	0.677954
ADNP	SMAD4	0.992736	0.710802
ADNP	MTF2	0.982614	0.66708
ADNP	IGSF3	0.993853	0.656669
ADNP	ARNT	0.988887	0.679209
ADNP	ATP8B2	0.984523	0.621463
ADNP	GATAD2B	0.980566	0.61654
ADNP	CDC42BPA	0.983987	0.640555
ADNP	EML4	0.994068	0.641644
ADNP	EXOC6B	0.995005	0.709118
ADNP	GULP1	0.987561	0.638484
ADNP	VGLL4	0.995824	0.744162
ADNP	PTPRG	0.996095	0.764675
ADNP	COL8A1	0.9565	0.587496
ADNP	LPP	0.988682	0.57982
ADNP	CAMK2D	0.993434	0.708104
ADNP	RASA1	0.995749	0.756512
ADNP	TMEM168	0.992586	0.675521
ADNP	ZNF41	0.985576	0.696276
ADNP	CSGALNACT1	0.983866	0.619126
ADNP	UHRF2	0.726392	0.493807
ADNP	NOTCH1	0.976161	0.645039
ADNP	HERC4	0.991939	0.692424
ADNP	PAK1	0.989634	0.611122
ADNP	SOGA1	0.989566	0.671661
ADNP	KIAA1328	0.990391	0.597583
ADNP	DOCK1	0.993951	0.668005
ADNP	ADAMTS12	0.995116	0.687701
ADNP	ANKRD50	0.998197	0.816728
ADNP	EPS8	0.996313	0.708882
ADNP	C5orf28	0.994519	0.660304
ADNP	CACUL1	0.983112	0.640338
ADNP	EPG5	0.989461	0.64624
ADNP	UTRN	0.989144	0.657759
ADNP	PRKCA	0.993634	0.669685
ADNP	ENAH	0.997344	0.759559
ADNP	SORBS2	0.984927	0.567644
ADNP	SLC26A2	0.995975	0.699162
ADNP	GNAQ	0.995167	0.727206
ADNP	PHF6	0.994564	0.745239
ADNP	FZD1	0.994429	0.680813
ADNP	DYRK1A	0.995193	0.676275
ADNP	ZNF618	0.991852	0.660108
ADNP	CNNM4	0.990919	0.658233
ADNP	CUL4B	0.994513	0.71279
ADNP	ELK4	0.997297	0.730525
ADNP	APOA2	-0.96218	0.659435
ADNP	AZGP1	-0.991333	0.628007
ADNP	ZNF333	0.9814	0.635905
ADNP	MAML1	0.991399	0.697374
ADNP	ADCY9	0.976169	0.575576
ADNP	PRKAA2	0.992263	0.653331
ADNP	RAVER2	0.993073	0.598578
ADNP	SYNC	0.994685	0.633923
ADNP	USP1	0.992364	0.649986
ADNP	FSTL1	0.99623	0.700479
ADNP	CLASP2	0.995135	0.657997
ADNP	WDFY3	0.995177	0.730817
ADNP	APBB2	0.990396	0.65982
ADNP	RYK	0.994019	0.727581
ADNP	FAM208A	0.994311	0.735273
ADNP	ARHGEF3	0.995028	0.691589
ADNP	MAP9	0.992315	0.729683
ADNP	GUCY1A3	0.995889	0.707186
ADNP	EDIL3	0.991248	0.62336
ADNP	PDP1	0.992131	0.669299
ADNP	TMEM65	0.995915	0.718979
ADNP	HGSNAT	0.992074	0.665635
ADNP	RASEF	0.966238	0.545163
ADNP	DYNLT3	0.94439	0.528839
ADNP	GAPVD1	0.988743	0.699628
ADNP	ATP7A	0.996351	0.732907
ADNP	HECTD2	0.992103	0.644443
ADNP	PGM2L1	0.99502	0.656692
ADNP	VSTM4	0.991874	0.622646
ADNP	TC2N	0.988716	0.609166
ADNP	FBN1	0.994779	0.72388
ADNP	SGPL1	0.991246	0.624296
ADNP	VPS39	0.969323	0.607595
ADNP	MLL2	0.966057	0.589999
ADNP	ZNF701	0.993644	0.693279
ADNP	C19orf55	0.978908	0.552624
ADNP	ZNF146	0.981823	0.634936
ADNP	ZNF283	0.884547	0.536992
ADNP	UBTD2	0.995909	0.694927
ADNP	PCMTD1	0.992455	0.701179
ADNP	RFWD3	0.992221	0.643492
ADNP	C18orf1	0.99052	0.619693
ADNP	TET2	0.99592	0.702784
ADNP	SIN3A	0.994754	0.696693
ADNP	ANTXR1	0.995347	0.710465
ADNP	LUZP1	0.995396	0.73356
ADNP	ROBO1	0.972251	0.568792
ADNP	ALCAM	0.992446	0.620859
ADNP	NIPA1	0.98611	0.638443
ADNP	LRRN2	0.936932	0.607675
ADNP	RALGAPB	0.9961	0.738206
ADNP	PAQR8	0.975936	0.681508
ADNP	PKHD1	0.980083	0.640351
ADNP	SOCS5	0.996204	0.777722
ADNP	ZBTB26	0.992654	0.712071
ADNP	WIPF2	0.990673	0.665552
ADNP	ATF7IP	0.993047	0.659772
ADNP	VAT1L	0.956013	0.577451
ADNP	ZNF570	0.99028	0.670979
ADNP	ZMAT3	0.992097	0.695376
ADNP	ZNF417	0.993722	0.687134
ADNP	PEAK1	0.993505	0.687849
ADNP	MGA	0.994398	0.753459
ADNP	CNTNAP2	0.956509	0.497573
ADNP	CEP135	0.9916	0.667965
ADNP	FAM116A	0.992706	0.680836
ADNP	SMAD2	0.994558	0.681758
ADNP	GCNT4	0.995439	0.743208
ADNP	ZBTB34	0.996784	0.725865
ADNP	TBL1XR1	0.994968	0.659239
ADNP	SUZ12	0.991441	0.672877
ADNP	DPY19L3	0.948116	0.617171
ADNP	ZFP3	0.968648	0.673
ADNP	SETD2	0.941702	0.543904
ADNP	RFX7	0.996983	0.739101
ADNP	ZNF708	0.993862	0.715361
ADNP	TTC3	0.992796	0.764196
ADNP	ZNF623	0.994692	0.739509
ADNP	KIAA2026	0.994964	0.678487
ADNP	FBXL7	0.981674	0.641863
ADNP	KIRREL	0.996922	0.766993
ADNP	UTY	0.000223519	0.540115
ADNP	PRKX	0.988428	0.547804
ADNP	PRKD1	0.984443	0.546358
ADNP	MAML2	0.996505	0.73317
ADNP	ZNF445	0.989304	0.670359
ADNP	SP1	0.997564	0.763639
ADNP	ANKFY1	0.991136	0.731433
ADNP	ZNF829	0.98972	0.52822
ADNP	BCL9L	0.986732	0.687721
ADNP	THBS2	0.995802	0.702609
ADNP	GPATCH8	0.9978	0.819379
ADNP	ZDHHC17	0.989011	0.662262
ADNP	TSPYL4	0.975946	0.601171
ADNP	COL4A1	0.996147	0.701819
ADNP	FOCAD	0.986504	0.605723
ADNP	ZNF567	0.983388	0.615251
ADNP	FAT4	0.995087	0.70263
ADNP	TRRAP	0.994357	0.719273
ADNP	MYO6	0.988536	0.660802
ADNP	ZNF136	0.985235	0.562674
ADNP	OCLN	0.988015	0.580071
ADNP	ZNF347	0.991213	0.671349
ADNP	SULT1C4	0.991836	0.656125
ADNP	MGEA5	0.991923	0.690795
ADNP	ZNF43	0.992492	0.700845
ADNP	CTNND1	0.997057	0.756291
ADNP	KLHL9	0.995238	0.787647
ADNP	FOXJ3	0.989417	0.636113
ADNP	BMPR2	0.9955	0.711083
ADNP	PBX2	0.990856	0.668639
ADNP	ZNF468	0.995177	0.7078
ADNP	NAP1L4	0.981895	0.657612
ADNP	DPF3	0.708992	0.422773
ADNP	SCAF8	0.994928	0.674784
ADNP	LBH	0.993877	0.718894
ADNP	PLXNA4	0.981798	0.588423
ADNP	MICAL3	0.988253	0.613122
ADNP	PRODH2	-0.91339	0.443862
ADNP	ATXN7L3B	0.993336	0.696452
ADNP	ZNF432	0.993425	0.661221
ADNP	AC108938.5	0.992593	0.602657
ADNP	RP11-145E5.5	0.988093	0.600574
ADNP2	SCMH1	0.344847	0.353011
ADNP2	LRRC7	0.204426	0.343348
ADNP2	VCL	0.917487	0.644161
ADNP2	SSH1	0.595453	0.596759
ADNP2	EPDR1	0.0800779	0.466154
ADNP2	KCNH4	0.000190374	0.314823
ADNP2	KCNK6	-1.47807e-05	0.375173
ADNP2	CRYBB1	-0.000161603	0.346569
ADNP2	AP4S1	0.0747142	0.361263
ADNP2	HIF1A	0.480584	0.584804
ADNP2	MAPRE1	0.448927	0.626097
ADNP2	RBM3	0.653364	0.598397
ADNP2	SH2B3	0.255859	0.623851
ADNP2	GSG1	7.58191e-05	0.317878
ADNP2	SASH1	0.142864	0.659348
ADNP2	FAF2	0.682462	0.532435
ADNP2	TCERG1	0.880051	0.433781
ADNP2	KNG1	-0.329909	0.39061
ADNP2	RLF	0.769766	0.657107
ADNP2	ETV3	0.627291	0.621764
ADNP2	ESYT2	0.487838	0.596706
ADNP2	KLHL29	0.357974	0.434646
ADNP2	UFM1	0.586686	0.609766
ADNP2	PLAGL2	0.369223	0.501071
ADNP2	RLIM	0.7961	0.595299
ADNP2	ZNF670	0.103135	0.408262
ADNP2	TTLL4	0.0176824	0.303311
ADNP2	SDCBP	0.0266724	0.601138
ADNP2	HADH	-0.359498	0.329047
ADNP2	SLC7A1	0.826696	0.597054
ADNP2	VPS37B	0.765743	0.599747
ADNP2	WARS	0.0923552	0.524791
ADNP2	RAB5A	0.375901	0.609248
ADNP2	LHFPL2	0.260279	0.600214
ADNP2	LRP12	0.189239	0.535418
ADNP2	ADAM17	0.524503	0.641229
ADNP2	HIAT1	0.528161	0.644118
ADNP2	B4GALT5	0.469229	0.63065
ADNP2	PGLYRP2	-0.684572	0.357743
ADNP2	FAM102B	0.655447	0.645628
ADNP2	C1orf52	0.100182	0.413645
ADNP2	SNIP1	0.413679	0.474732
ADNP2	TKT	0.00014845	0.375483
ADNP2	SP2	0.137795	0.497908
ADNP2	RAB8A	-3.14626e-07	0.382269
ADNP2	IRF2BP2	0.0372395	0.462213
ADNP2	STAT3	0.226806	0.582691
ADNP2	PGM2	0.379091	0.572007
ADNP2	CLEC7A	0.0444147	0.583528
ADNP2	RELL1	0.372585	0.579972
ADNP2	SLC2A4	0.240772	0.315355
ADNP2	SERPINA11	-0.395472	0.357693
ADNP2	ZACN	0.000351086	0.278006
ADNP2	CLN3	-0.438219	0.391103
ADNP2	H1F0	2.62712e-05	0.410349
ADNP2	ZNF724P	0.000707628	0.407385
ADNP2	POM121	0.365073	0.553812
ADNP2	KIAA1671	0.291417	0.538179
ADNP2	PPAPDC2	0.0207013	0.409255
ADNP2	SCAF8	0.792603	0.556331
ADNP2	PPP2R2A	0.410815	0.575321
ADNP2	IRGM	0.00274428	0.354835
ADNP2	CCDC13	2.94766e-05	0.366811
ADNP2	BCKDHA	-0.591795	0.403781
ADNP2	LYN	0.0333274	0.548119
AEBP2	NFYA	0.995795	0.750922
AEBP2	CFLAR	0.994798	0.705637
AEBP2	RECQL	0.994782	0.775881
AEBP2	PHTF2	0.990782	0.684444
AEBP2	ZNF207	0.996031	0.746588
AEBP2	RNF216	0.99325	0.753892
AEBP2	MAP4K5	0.996047	0.744402
AEBP2	ZMYND11	0.995897	0.789008
AEBP2	MATR3	0.995152	0.760582
AEBP2	WWTR1	0.994458	0.685457
AEBP2	FAS	0.993012	0.655754
AEBP2	BCLAF1	0.996824	0.805261
AEBP2	ZFYVE16	0.993873	0.716137
AEBP2	KITLG	0.99527	0.676093
AEBP2	GALC	0.993808	0.710787
AEBP2	TAB2	0.996721	0.750186
AEBP2	ZFR	0.996689	0.732463
AEBP2	ATP11B	0.997813	0.809091
AEBP2	NCKAP1	0.995591	0.76609
AEBP2	CALCRL	0.995414	0.750408
AEBP2	MYLK	0.989942	0.693408
AEBP2	ELAVL1	0.991961	0.65802
AEBP2	DIP2B	0.995115	0.746329
AEBP2	EVI5	0.995238	0.735236
AEBP2	ROCK1	0.99679	0.865587
AEBP2	CBFB	0.997652	0.745759
AEBP2	KIF2A	0.995706	0.758277
AEBP2	EXOC5	0.9967	0.871909
AEBP2	SNX13	0.996388	0.80175
AEBP2	FBXW11	0.997089	0.746924
AEBP2	PICALM	0.998037	0.855262
AEBP2	PAG1	0.990924	0.665663
AEBP2	EPB41L2	0.98285	0.669665
AEBP2	OSTM1	0.995837	0.739569
AEBP2	PCNP	0.997565	0.864507
AEBP2	MEF2C	0.992468	0.703168
AEBP2	ITGB5	0.984823	0.62815
AEBP2	KAT6A	0.998153	0.87134
AEBP2	TNPO1	0.997114	0.811121
AEBP2	RAB10	0.997608	0.79709
AEBP2	WDR47	0.992116	0.675354
AEBP2	MTMR2	0.991663	0.694522
AEBP2	RCOR1	0.99768	0.827861
AEBP2	C14orf118	0.996359	0.771172
AEBP2	OSBPL8	0.998057	0.857463
AEBP2	WDR7	0.994512	0.674016
AEBP2	AC013461.1	0.995834	0.705263
AEBP2	WAC	0.997207	0.81221
AEBP2	SIRT1	0.979238	0.675724
AEBP2	ABL1	0.991139	0.720079
AEBP2	RAB18	0.99718	0.774037
AEBP2	NRP1	0.996522	0.733825
AEBP2	MAPK1	0.997521	0.831784
AEBP2	SOS2	0.997207	0.876459
AEBP2	DAAM1	0.996698	0.808767
AEBP2	YY1	0.996495	0.835936
AEBP2	ARHGAP5	0.998078	0.834624
AEBP2	STK4	0.997609	0.843149
AEBP2	RNF24	0.995708	0.728884
AEBP2	CSNK2A1	0.993926	0.748701
AEBP2	SMCHD1	0.996777	0.755307
AEBP2	MIB1	0.994258	0.737514
AEBP2	STAG2	0.994977	0.748258
AEBP2	RP2	0.997531	0.818604
AEBP2	CCP110	0.995594	0.742976
AEBP2	ZFP106	0.996393	0.801554
AEBP2	NBN	0.994895	0.727061
AEBP2	UBE2W	0.997806	0.778476
AEBP2	KCTD9	0.991409	0.732061
AEBP2	SP4	0.979177	0.622505
AEBP2	MTPN	0.997833	0.840015
AEBP2	STEAP1B	0.115537	0.393061
AEBP2	CAV2	0.989024	0.677294
AEBP2	TMEM248	0.996968	0.717619
AEBP2	FAM108B1	0.991685	0.688218
AEBP2	SHOC2	0.996632	0.715003
AEBP2	CUL2	0.997254	0.791051
AEBP2	PRKAR1A	0.996132	0.772249
AEBP2	TBC1D9	0.993723	0.755503
AEBP2	EIF4G2	0.995416	0.786507
AEBP2	DDX6	0.997617	0.845064
AEBP2	CAND1	0.997646	0.784274
AEBP2	FGFR1OP2	0.994855	0.704712
AEBP2	DSE	0.997878	0.744882
AEBP2	SASH1	0.997589	0.804897
AEBP2	KCTD20	0.99714	0.791048
AEBP2	SMAP1	0.980701	0.6485
AEBP2	ERBB2IP	0.994756	0.723797
AEBP2	C7	0.988858	0.614199
AEBP2	FAM172A	0.99167	0.711584
AEBP2	UBE3A	0.997587	0.828992
AEBP2	IFT57	0.983396	0.626511
AEBP2	GNB4	0.997425	0.861208
AEBP2	ATP6V1A	0.994401	0.811169
AEBP2	PLSCR4	0.9961	0.749608
AEBP2	COMMD2	0.994675	0.754003
AEBP2	MOB1A	0.997992	0.834559
AEBP2	PIKFYVE	0.996849	0.792603
AEBP2	ACTR3	0.997678	0.833272
AEBP2	GPD2	0.995662	0.741542
AEBP2	ACVR1	0.994789	0.709057
AEBP2	PAPOLG	0.993792	0.703262
AEBP2	GORASP2	0.992944	0.745068
AEBP2	STRN	0.998017	0.864294
AEBP2	PRKD3	0.9976	0.807554
AEBP2	PLCL1	0.989187	0.686211
AEBP2	BLZF1	0.995067	0.737887
AEBP2	CNN3	0.994315	0.724511
AEBP2	STAG1	0.996629	0.792827
AEBP2	KLF7	0.992673	0.663304
AEBP2	FBXL5	0.996512	0.794025
AEBP2	FOXO3	0.988084	0.600532
AEBP2	CCNI	0.996143	0.728133
AEBP2	SET	0.99689	0.749958
AEBP2	RAB14	0.994904	0.752894
AEBP2	FCF1	0.992285	0.73834
AEBP2	AFTPH	0.996786	0.7638
AEBP2	PLEKHG1	0.991401	0.698792
AEBP2	ELF1	0.998364	0.849497
AEBP2	PAPD5	0.989666	0.622499
AEBP2	RNF2	0.996502	0.757679
AEBP2	B4GALT4	-3.34817e-06	0.384607
AEBP2	DESI2	0.994211	0.666795
AEBP2	PDS5A	0.996618	0.778724
AEBP2	POLK	0.995319	0.795324
AEBP2	FYTTD1	0.997118	0.743838
AEBP2	FAM126A	0.996631	0.74965
AEBP2	VPS26A	0.996488	0.771602
AEBP2	RNF11	0.997483	0.829924
AEBP2	RASSF8	0.99577	0.742083
AEBP2	ATF1	0.997261	0.812736
AEBP2	DEK	0.997054	0.816501
AEBP2	MED1	0.997094	0.798911
AEBP2	ZBTB1	0.9951	0.743602
AEBP2	DYRK2	0.995507	0.689725
AEBP2	PHF20L1	0.996534	0.78436
AEBP2	CAMSAP1	0.992171	0.666904
AEBP2	PRRG1	0.991044	0.653107
AEBP2	LATS1	0.996157	0.797041
AEBP2	WDR44	0.996639	0.779101
AEBP2	DCTN4	0.99653	0.786913
AEBP2	SWAP70	0.997002	0.828145
AEBP2	LOXL2	0.958922	0.581251
AEBP2	NOTCH2	0.994046	0.70202
AEBP2	ROCK2	0.998071	0.825727
AEBP2	CDC73	0.995288	0.684391
AEBP2	RNF138	0.996822	0.760896
AEBP2	TMED7	0.994437	0.788156
AEBP2	NAA35	0.994516	0.736113
AEBP2	UGT2A3	0.99123	0.723913
AEBP2	CAB39	0.997411	0.770916
AEBP2	TGFBRAP1	0.994728	0.724272
AEBP2	EPC2	0.997704	0.891677
AEBP2	VEZF1	0.996778	0.720858
AEBP2	TANK	0.992349	0.72093
AEBP2	ABI1	0.997612	0.824389
AEBP2	YAP1	0.997962	0.794732
AEBP2	CTDSPL2	0.997442	0.809857
AEBP2	ACTR2	0.997794	0.807266
AEBP2	ABI2	0.99473	0.623422
AEBP2	G3BP2	0.997386	0.865115
AEBP2	MTMR6	0.997782	0.818128
AEBP2	RB1	0.996692	0.851835
AEBP2	UBE2Q2	0.985414	0.662316
AEBP2	CDH11	0.988145	0.64404
AEBP2	SLC39A6	0.996211	0.719542
AEBP2	RPRD1A	0.995576	0.654884
AEBP2	GALNT1	0.997072	0.816841
AEBP2	PRKACB	0.994445	0.73309
AEBP2	CTTNBP2NL	0.996404	0.771917
AEBP2	TOR1AIP1	0.99737	0.827485
AEBP2	LBR	0.99692	0.843049
AEBP2	EXOC6B	0.994796	0.747601
AEBP2	RBMS3	0.985343	0.619086
AEBP2	PTPRG	0.99668	0.784054
AEBP2	CAMK2D	0.995922	0.779882
AEBP2	PDGFC	0.994161	0.685662
AEBP2	BDP1	0.993795	0.749566
AEBP2	YIPF5	0.995967	0.758072
AEBP2	TMEM47	0.99134	0.672967
AEBP2	TACC1	0.994965	0.725323
AEBP2	USP6NL	0.995288	0.728564
AEBP2	IPMK	0.992857	0.67561
AEBP2	EIF4E	0.995613	0.715541
AEBP2	CSNK1G3	0.995863	0.729647
AEBP2	NUBPL	0.984702	0.633518
AEBP2	EPS8	0.996364	0.751558
AEBP2	ASAP2	0.991384	0.652042
AEBP2	AMN1	0.946254	0.560308
AEBP2	GUCY1A2	0.996741	0.712916
AEBP2	MBNL1	0.997322	0.769573
AEBP2	CDYL	0.995188	0.694141
AEBP2	RASSF3	0.990303	0.681852
AEBP2	TMEM87B	0.996522	0.740533
AEBP2	SEMA3D	0.987286	0.570686
AEBP2	ABI3BP	0.982687	0.599744
AEBP2	ANKRD40	0.997463	0.736345
AEBP2	FAM126B	0.990081	0.595284
AEBP2	PCGF6	0.356918	0.464978
AEBP2	ZDHHC5	0.994452	0.695186
AEBP2	NPTN	0.997036	0.799021
AEBP2	SAMD8	0.99813	0.779921
AEBP2	APPL1	0.9977	0.785349
AEBP2	DYRK1A	0.996012	0.724989
AEBP2	SPPL3	0.993797	0.688908
AEBP2	CNNM4	0.981175	0.652945
AEBP2	KIAA0494	0.995582	0.787164
AEBP2	TAOK1	0.997288	0.801295
AEBP2	USP1	0.990169	0.686247
AEBP2	SLC30A7	0.996787	0.707852
AEBP2	ARL5A	0.995079	0.709281
AEBP2	EIF4E3	0.993418	0.640964
AEBP2	FSTL1	0.996545	0.754886
AEBP2	SLMAP	0.994976	0.752988
AEBP2	APBB2	0.983745	0.645913
AEBP2	RYK	0.995778	0.773212
AEBP2	SNRK	0.997004	0.81394
AEBP2	ZNF148	0.990134	0.622794
AEBP2	PBRM1	0.998123	0.834802
AEBP2	DNAJB14	0.995951	0.725119
AEBP2	GUCY1A3	0.992789	0.72717
AEBP2	OTUD4	0.996858	0.739294
AEBP2	KIAA1430	0.997386	0.827463
AEBP2	STXBP5	0.995317	0.665248
AEBP2	TBX20	0.980982	0.542484
AEBP2	COG5	0.995512	0.76631
AEBP2	TNFRSF11B	0.989972	0.684616
AEBP2	TMEM65	0.995268	0.703865
AEBP2	REEP3	0.996952	0.759304
AEBP2	SPRED1	0.997211	0.783663
AEBP2	JAM3	0.980969	0.631416
AEBP2	RAB8B	0.997247	0.772756
AEBP2	FRS2	0.997043	0.758621
AEBP2	RP11-382A20.3	0.990895	0.627011
AEBP2	AP1G1	0.996539	0.771708
AEBP2	MAPRE2	0.993438	0.668444
AEBP2	CTNNB1	0.995856	0.781701
AEBP2	ADAM9	0.99664	0.750468
AEBP2	SNTB2	0.996159	0.746846
AEBP2	FEM1B	0.997166	0.786283
AEBP2	SIN3A	0.994592	0.734832
AEBP2	PTPN9	0.99445	0.689007
AEBP2	CLIC4	0.997615	0.855509
AEBP2	LUZP1	0.996025	0.747614
AEBP2	LIMS1	0.99777	0.835921
AEBP2	CSGALNACT2	0.995512	0.734379
AEBP2	SGCD	0.986053	0.660989
AEBP2	KIF5B	0.998275	0.896214
AEBP2	USP32	0.996675	0.787834
AEBP2	KIAA0232	0.99437	0.687787
AEBP2	S1PR1	0.996877	0.732764
AEBP2	SOCS5	0.997916	0.82588
AEBP2	NETO2	0.975037	0.59295
AEBP2	PTEN	0.994222	0.72771
AEBP2	MALT1	0.997393	0.790047
AEBP2	CERS6	0.997469	0.817648
AEBP2	GNG12	0.996766	0.790434
AEBP2	SP3	0.996987	0.772882
AEBP2	SMARCC1	0.99664	0.766151
AEBP2	MOB1B	0.993015	0.663188
AEBP2	EIF1AX	0.990236	0.627069
AEBP2	RGMB	0.91595	0.54431
AEBP2	SRP72	0.996512	0.831708
AEBP2	FAM91A1	0.996649	0.806133
AEBP2	ANO6	0.993494	0.751444
AEBP2	DMAP1	-0.949905	0.584197
AEBP2	KDELC2	0.996244	0.787217
AEBP2	SUZ12	0.992936	0.73583
AEBP2	C3orf38	0.994855	0.728122
AEBP2	SPTY2D1	0.996837	0.728095
AEBP2	SAMD4B	0.991533	0.749143
AEBP2	F2R	0.994683	0.699323
AEBP2	CEP97	0.981478	0.689747
AEBP2	ROR1	0.993327	0.668483
AEBP2	ZBTB6	0.986027	0.692621
AEBP2	TAF9B	0.981959	0.576106
AEBP2	MAGI2	0.740521	0.457541
AEBP2	FAM122A	0.988185	0.695552
AEBP2	LRRK2	0.985597	0.670104
AEBP2	SPOCK3	0.170683	0.39565
AEBP2	MPZL1	0.995728	0.772053
AEBP2	CHSY3	0.994545	0.706636
AEBP2	ZNF770	0.994672	0.756914
AEBP2	MIER1	0.996635	0.706443
AEBP2	PJA2	0.997567	0.863543
AEBP2	NHSL2	0.991457	0.666091
AEBP2	IPO7	0.997213	0.776848
AEBP2	STK38L	0.996885	0.775285
AEBP2	SCAF8	0.995205	0.739476
AEBP2	ARHGAP19	0.989073	0.642736
AEBP2	LEPROT	0.996813	0.719271
AEBP2	PPP1CB	0.989561	0.669169
AEBP2	TMEM167B	0.995748	0.705793
AEBP2	PPP3R1	0.997263	0.792113
AEBP2	EID1	0.973841	0.538068
AEBP2	LSM14A	0.997679	0.825924
AFF1	CDKL5	0.995711	0.674395
AFF1	SPAG9	0.997636	0.726085
AFF1	PIK3C2A	0.995755	0.763927
AFF1	AKAP11	0.995698	0.717432
AFF1	KPNA6	0.995504	0.749592
AFF1	BCLAF1	0.996558	0.735829
AFF1	ATP11B	0.997119	0.776703
AFF1	PPP1R12A	0.998001	0.781827
AFF1	CDK17	0.994606	0.753917
AFF1	CDON	0.991659	0.621094
AFF1	EML1	0.991667	0.645471
AFF1	CBFB	0.996152	0.724249
AFF1	MEF2A	0.996598	0.718558
AFF1	SDHA	-0.988345	0.664141
AFF1	PICALM	0.997503	0.820149
AFF1	MRPS34	-0.991149	0.650935
AFF1	DPP8	0.996703	0.762649
AFF1	BAZ2A	0.992638	0.68723
AFF1	NT5C2	0.996857	0.805107
AFF1	TNS1	0.995833	0.693015
AFF1	RIF1	0.99635	0.70732
AFF1	ATP8B1	0.99671	0.71988
AFF1	KAT6A	0.997311	0.791182
AFF1	TNPO1	0.997664	0.779281
AFF1	REST	0.995169	0.732707
AFF1	RBM27	0.996434	0.745051
AFF1	OSBPL8	0.997896	0.821746
AFF1	G2E3	0.996388	0.708887
AFF1	IKZF5	0.980638	0.604553
AFF1	SLC25A1	-0.977288	0.589979
AFF1	DAAM1	0.997371	0.780238
AFF1	DICER1	0.996621	0.69196
AFF1	YY1	0.99725	0.755575
AFF1	ARHGAP5	0.997654	0.806575
AFF1	STK4	0.997958	0.785375
AFF1	SLC17A9	-0.975363	0.503697
AFF1	RNF24	0.995574	0.667397
AFF1	SMCHD1	0.997037	0.751036
AFF1	EEA1	0.997363	0.811454
AFF1	FNDC3A	0.993443	0.677776
AFF1	NFAT5	0.995242	0.69157
AFF1	BCKDK	-0.979813	0.593044
AFF1	CCP110	0.996343	0.739595
AFF1	NBN	0.992739	0.738536
AFF1	PEX11G	-0.965226	0.554606
AFF1	HPN	-0.986779	0.537076
AFF1	AHR	0.997977	0.760218
AFF1	TNKS2	0.997128	0.742885
AFF1	ARHGAP21	0.996927	0.737008
AFF1	MED13	0.996462	0.739082
AFF1	MRPL27	-0.985883	0.627
AFF1	GAB1	0.994727	0.730287
AFF1	DCPS	-0.988015	0.632476
AFF1	DDX6	0.998223	0.834716
AFF1	PPFIBP1	0.997419	0.781521
AFF1	GPR126	0.995334	0.707767
AFF1	PHACTR2	0.987458	0.634933
AFF1	PDE10A	0.993587	0.651388
AFF1	MRPL2	-0.988954	0.60637
AFF1	ARRDC3	0.988418	0.612461
AFF1	XRN1	0.996173	0.677236
AFF1	INO80D	0.99649	0.682238
AFF1	PIKFYVE	0.997018	0.756
AFF1	ACTR3	0.997333	0.792042
AFF1	ITGA4	0.993491	0.642084
AFF1	GLS	0.995063	0.708192
AFF1	ATF2	0.996095	0.779758
AFF1	RALGPS2	0.99605	0.751555
AFF1	MRPL37	-0.874625	0.587232
AFF1	LGALS8	0.996849	0.747194
AFF1	SSX2IP	0.992498	0.651132
AFF1	CAMSAP2	0.996055	0.712896
AFF1	KLF7	0.994876	0.653058
AFF1	SLC16A7	0.9892	0.615
AFF1	RAB3GAP2	0.992893	0.662224
AFF1	HEATR1	0.995796	0.726925
AFF1	GPR75	0.98709	0.650051
AFF1	KIAA1217	0.988047	0.556439
AFF1	POLK	0.995168	0.777177
AFF1	FAM126A	0.996625	0.734792
AFF1	ATF1	0.995496	0.741459
AFF1	LPGAT1	0.991606	0.633664
AFF1	LRRC29	-0.928074	0.469906
AFF1	HELB	0.974859	0.524209
AFF1	HP1BP3	0.995716	0.723961
AFF1	APOC1	-0.991342	0.611373
AFF1	LSM4	-0.94722	0.554394
AFF1	LATS1	0.996657	0.792175
AFF1	COX4I1	-0.988791	0.706134
AFF1	NDUFA2	-0.986178	0.672404
AFF1	PRKAA1	0.995882	0.796799
AFF1	BTBD3	0.996733	0.770457
AFF1	C12orf29	0.991544	0.642199
AFF1	NOTCH2	0.996025	0.704845
AFF1	ROCK2	0.997767	0.807178
AFF1	IL6ST	0.99687	0.7651
AFF1	ARHGAP32	0.989859	0.651781
AFF1	WDR36	0.994865	0.702005
AFF1	UGT2A3	0.991536	0.735268
AFF1	CPM	0.996444	0.761194
AFF1	LRCH1	0.997238	0.777397
AFF1	HINT2	-0.993367	0.661989
AFF1	YAP1	0.996191	0.764845
AFF1	RDX	0.997047	0.766105
AFF1	CTDSPL2	0.996954	0.772327
AFF1	ADAM10	0.99722	0.787385
AFF1	ITGAV	0.996977	0.768502
AFF1	G3BP2	0.997099	0.770377
AFF1	CNOT6L	0.997695	0.781376
AFF1	FGD4	0.996149	0.710549
AFF1	NUPL1	0.994826	0.72488
AFF1	FRMD6	0.99515	0.681949
AFF1	ASGR1	-0.994006	0.636428
AFF1	SMAD4	0.997244	0.75051
AFF1	TM4SF5	-0.981026	0.605947
AFF1	XPR1	0.996597	0.783799
AFF1	LBR	0.998031	0.770223
AFF1	ASXL2	0.996474	0.764528
AFF1	UBXN4	0.994521	0.749035
AFF1	SPOPL	0.997146	0.775396
AFF1	SHQ1	0.965891	0.558763
AFF1	BDP1	0.991443	0.69989
AFF1	PHIP	0.997231	0.734259
AFF1	ZC3HAV1L	0.995602	0.706596
AFF1	NDUFB9	-0.987092	0.644429
AFF1	NAPRT1	-0.993633	0.673332
AFF1	ZEB1	0.993797	0.690437
AFF1	ADD3	0.995985	0.759623
AFF1	PAOX	-0.973297	0.532099
AFF1	ZC3H12C	0.996745	0.797952
AFF1	ADAM17	0.995524	0.721949
AFF1	MBNL1	0.997097	0.729067
AFF1	TMEM87B	0.996691	0.75176
AFF1	ANKRD40	0.99571	0.727189
AFF1	RASA2	0.992623	0.673817
AFF1	DPY19L4	0.997356	0.805622
AFF1	SMG1	0.997794	0.779861
AFF1	ELK4	0.994128	0.696222
AFF1	TAOK1	0.997915	0.791821
AFF1	MED11	-0.969667	0.614009
AFF1	ASGR2	-0.991793	0.570211
AFF1	TMEM82	-0.930013	0.537201
AFF1	NFIA	0.994837	0.682765
AFF1	SLC30A7	0.994526	0.689613
AFF1	APOA1BP	-0.980059	0.590354
AFF1	PPM1L	0.995082	0.699368
AFF1	PPP4R2	0.997303	0.799884
AFF1	ATXN7	0.995489	0.722119
AFF1	PBRM1	0.998008	0.812358
AFF1	C4orf29	0.991819	0.633193
AFF1	RAD54L2	0.996331	0.70238
AFF1	OTUD4	0.997289	0.752937
AFF1	KIAA1430	0.996127	0.795952
AFF1	C7orf55	-0.976474	0.579631
AFF1	ARHGAP42	0.997184	0.761369
AFF1	GPX4	-0.977946	0.614609
AFF1	TET2	0.995802	0.745791
AFF1	ATOH8	-0.959875	0.510772
AFF1	ATP5I	-0.99171	0.728645
AFF1	PLEKHA2	0.992657	0.704267
AFF1	CLIC4	0.99763	0.807028
AFF1	DUS1L	-0.981786	0.623676
AFF1	LIMS1	0.996865	0.761508
AFF1	MAP3K2	0.996907	0.746268
AFF1	FOXN2	0.996828	0.717511
AFF1	MALT1	0.99609	0.747281
AFF1	FAM195A	-0.990735	0.639839
AFF1	ZNF24	0.997674	0.793224
AFF1	SP3	0.996599	0.774181
AFF1	RAPH1	0.941386	0.533707
AFF1	FKBP2	-0.996328	0.713752
AFF1	LEMD3	0.995218	0.727315
AFF1	MSL2	0.996763	0.731971
AFF1	NR1D2	0.989962	0.671843
AFF1	YIF1A	-0.985314	0.612872
AFF1	YPEL2	0.993713	0.719107
AFF1	TSGA10IP	-0.00370967	0.345368
AFF1	AURKAIP1	-0.994026	0.680718
AFF1	COX8A	-0.982269	0.641675
AFF1	SYNE3	0.983596	0.580432
AFF1	C8G	-0.993823	0.640527
AFF1	GCNT4	0.994704	0.674408
AFF1	MTX3	0.995557	0.731286
AFF1	RPS6KA3	0.997794	0.789718
AFF1	NRIP1	0.996643	0.75268
AFF1	PLCB1	0.957015	0.514411
AFF1	DGCR6	-0.99462	0.649073
AFF1	CCDC56	-0.990977	0.663226
AFF1	FAM110C	0.970973	0.590159
AFF1	MKL2	0.99486	0.700436
AFF1	RPS19BP1	-0.931123	0.540985
AFF1	PTAR1	0.996632	0.724286
AFF1	LCOR	0.995945	0.671055
AFF1	STRN3	0.990099	0.648043
AFF1	DDRGK1	-0.982701	0.61884
AFF1	ZNF192	0.99694	0.761483
AFF1	SMG5	-0.912307	0.492293
AFF1	AKT1S1	-0.975745	0.549928
AFF1	ANKRD28	0.994576	0.663292
AFF1	STK38L	0.997594	0.749188
AFF1	PRR22	-0.980712	0.587378
AFF1	MYL5	-0.982601	0.649202
AFF1	TMEM141	-0.980964	0.590129
AFF1	CHCHD10	-0.992806	0.586318
AFF1	MRPL12	-0.984872	0.621668
AFF2	FKBP4	0.000760751	0.319015
AFF2	MPO	0.493385	0.292919
AFF2	ACPP	0.00624474	0.299786
AFF2	BIRC3	0.157797	0.325558
AFF2	BRD9	0.14612	0.295876
AFF2	KIAA2022	0.0829265	0.286114
AFF2	XRCC5	0.191809	0.340365
AFF2	CEACAM6	0.391456	0.334555
AFF2	LAT2	0.877993	0.348515
AFF2	NLRC4	0.315474	0.321995
AFF2	CRTAC1	0.0695265	0.294785
AFF2	CRISP3	0.417192	0.320118
AFF2	CEP128	0.0146198	0.343509
AFF2	SIRPB1	0.670989	0.372838
AFF2	TNFSF13B	0.563652	0.380069
AFF2	ABCC1	0.122765	0.331452
AFF2	CEACAM4	0.0430279	0.324904
AFF2	CD79A	0.186205	0.312907
AFF2	MCM3	0.178808	0.354603
AFF2	HECA	0.73107	0.414688
AFF2	FGF12	-3.51774e-07	0.312064
AFF2	ORC4	0.188123	0.326507
AFF2	RIMS3	0.467417	0.338819
AFF2	CA14	-4.11909e-07	0.283088
AFF2	CYP20A1	0.177372	0.413124
AFF2	EPX	0.300878	0.309776
AFF2	CEACAM8	0.417831	0.303301
AFF2	TUBGCP3	0.109304	0.31584
AFF2	RAC2	0.897792	0.352569
AFF2	ALOX5AP	0.391589	0.346805
AFF2	EPSTI1	0.286009	0.358943
AFF2	THUMPD3	0.017406	0.342368
AFF2	CMPK2	0.0875372	0.336741
AFF2	SLC43A3	0.000179782	0.31537
AFF2	TCN1	0.823422	0.326665
AFF2	OSTF1	0.553224	0.333744
AFF2	RAB11FIP5	0.0100642	0.332975
AFF2	KIAA0513	0.651646	0.381318
AFF2	IRF4	0.787162	0.369626
AFF2	IFI44L	0.0527806	0.346265
AFF2	KATNB1	0.00247025	0.296767
AFF2	SECTM1	0.30732	0.303318
AFF2	GDF7	0.00303514	0.352519
AFF2	EAF2	0.0200724	0.295977
AFF2	CDKAL1	0.368957	0.357258
AFF2	DOK3	0.52453	0.355075
AFF2	ATXN7L1	-0.00119637	0.256725
AFF2	FER	0.161314	0.344713
AFF2	SLC7A7	0.703527	0.336934
AFF2	GLYATL2	0.00535065	0.248935
AFF2	CPT2	0.00226056	0.329458
AFF2	EXTL1	0.0122544	0.340076
AFF2	PKNOX1	0.0143711	0.296753
AFF2	STK17A	0.339798	0.338541
AFF2	SYK	0.833575	0.37752
AFF2	VCP	0.20232	0.349045
AFF2	B2M	0.0815477	0.332092
AFF2	LAIR1	0.626952	0.387669
AFF2	KRT1	0.160568	0.309591
AFF2	RAB26	-0.0627417	0.309317
AFF2	C1orf150	0.0174937	0.324436
AFF2	C22orf15	0.000104797	0.302169
AFF2	GP2	0.000107863	0.278997
AFF2	RNASE2	0.650795	0.342868
AFF2	XKR6	0.0033761	0.263462
AFF2	FRMD3	0.600493	0.339768
AFF2	AZU1	0.152422	0.324529
AFF2	CERS6	0.329215	0.425785
AFF2	OXSR1	0.824121	0.387615
AFF2	UBE2O	0.529962	0.350695
AFF2	GPR132	0.207813	0.323913
AFF2	MX2	0.204127	0.300373
AFF2	NIPSNAP1	2.88442e-05	0.33261
AFF2	CXorf38	0.204406	0.412499
AFF2	LILRB4	0.464204	0.345888
AFF2	ZACN	-4.86661e-05	0.285201
AFF2	FPR3	0.706972	0.373897
AFF2	TPRG1	-0.000170252	0.292834
AFF2	PRTN3	0.342719	0.270162
AFF2	ESRRG	0.0557342	0.282124
AFF2	ELANE	0.294596	0.298203
AFF2	NUP62CL	0.00101678	0.300187
AFF2	TAP2	0.0296209	0.294068
AFF2	DEFA1	0.221149	0.331096
AFF2	LILRA6	0.72537	0.357031
AFF2	LY75-CD302	2.17511e-05	0.33706
AFF3	NOX1	-5.99109e-06	0.304751
AFF3	SLC7A9	0.000214959	0.285653
AFF3	CTSA	-0.687889	0.423427
AFF3	RORA	0.857884	0.475968
AFF3	SIRT6	-0.861874	0.421658
AFF3	SMC1B	2.08053e-05	0.296317
AFF3	C11orf67	-0.897139	0.403645
AFF3	XYLB	0.782979	0.394526
AFF3	PCIF1	-0.604978	0.372515
AFF3	METRN	-0.850046	0.412899
AFF3	ETHE1	-0.10243	0.371721
AFF3	EHHADH	0.145883	0.387502
AFF3	KLHL24	0.923665	0.45252
AFF3	CREB1	0.961539	0.506782
AFF3	HSDL2	0.867847	0.43075
AFF3	DPPA4	0.000339284	0.306703
AFF3	TCF15	-0.291257	0.35128
AFF3	SPATA6	0.812241	0.44595
AFF3	PLA2G12B	0.000692678	0.299811
AFF3	FANCI	0.00202766	0.280328
AFF3	A1CF	0.77211	0.399689
AFF3	TNKS1BP1	-0.809243	0.454993
AFF3	PDE3B	0.936527	0.476022
AFF3	C1QC	0.000258646	0.32387
AFF3	REL	0.971895	0.488473
AFF3	VSNL1	0.00713157	0.334479
AFF3	SPICE1	0.422699	0.362021
AFF3	PGRMC2	0.88776	0.455112
AFF3	ZNF704	0.784886	0.410848
AFF3	TP53INP1	0.915134	0.395563
AFF3	AVPR1A	0.527384	0.347245
AFF3	TRAPPC9	3.12882e-05	0.330741
AFF3	GATM	0.487592	0.440979
AFF3	SPTLC3	0.7504	0.4062
AFF3	PHC3	0.935425	0.44118
AFF3	ERN1	0.959565	0.516927
AFF3	FIZ1	-0.212101	0.387162
AFF3	LYRM7	0.897523	0.411409
AFF3	SLC30A10	0.577109	0.390963
AFF3	ELOVL2	0.0606293	0.407973
AFF3	C2orf72	0.108561	0.429169
AFF3	LGR4	0.800346	0.473255
AFF3	GSTM2	-4.10952e-05	0.339443
AFF3	CYP21A2	-0.721221	0.379265
AFF3	THEGL	0.000268574	0.33795
AFF4	MLL5	0.990952	0.692325
AFF4	MAP3K9	0.92377	0.57084
AFF4	JHDM1D	0.993273	0.687021
AFF4	VPS41	0.969356	0.62027
AFF4	SPAG9	0.996149	0.744619
AFF4	ZNF207	0.99095	0.748133
AFF4	HIVEP2	0.995391	0.707537
AFF4	BTBD7	0.99147	0.732162
AFF4	MAP4K3	0.989917	0.666751
AFF4	WWTR1	0.99387	0.690472
AFF4	BCLAF1	0.995201	0.769334
AFF4	RNF19A	0.996137	0.681666
AFF4	THRAP3	0.982558	0.653821
AFF4	ZFR	0.994697	0.733811
AFF4	CDK17	0.99644	0.799038
AFF4	CASP8	0.980036	0.643069
AFF4	TMEM161A	-0.97661	0.582078
AFF4	GNAI3	0.989072	0.73481
AFF4	SLK	0.996236	0.774914
AFF4	FAM107B	0.994969	0.7171
AFF4	ROCK1	0.996326	0.815225
AFF4	HDAC4	0.990765	0.635938
AFF4	NEDD4	0.99343	0.686164
AFF4	FBXW11	0.995441	0.796723
AFF4	PICALM	0.997842	0.880853
AFF4	TNS1	0.994066	0.708567
AFF4	RIF1	0.997027	0.759918
AFF4	RAB21	0.997009	0.801174
AFF4	AP4E1	0.993189	0.677876
AFF4	PCNP	0.996495	0.796202
AFF4	ATP8B1	0.995347	0.708285
AFF4	KAT6A	0.99673	0.834342
AFF4	MYNN	0.995026	0.768106
AFF4	WDFY1	0.997141	0.790088
AFF4	RCOR1	0.996859	0.793386
AFF4	C14orf118	0.995334	0.791719
AFF4	WAC	0.993989	0.810245
AFF4	DSP	0.981494	0.544614
AFF4	JOSD1	0.991284	0.696174
AFF4	HMGXB4	0.992891	0.734947
AFF4	ZBED4	0.995426	0.725285
AFF4	DAAM1	0.995889	0.801519
AFF4	HIF1A	0.995515	0.7085
AFF4	ARHGAP5	0.997313	0.830808
AFF4	USP14	0.996055	0.75
AFF4	RNMT	0.995102	0.7602
AFF4	RP2	0.99685	0.792351
AFF4	NDFIP2	0.995907	0.820302
AFF4	KPNA3	0.995201	0.7633
AFF4	MTMR9	0.995332	0.749103
AFF4	CAV2	0.991076	0.67436
AFF4	WASL	0.992544	0.692051
AFF4	USP42	0.987598	0.695681
AFF4	AHR	0.996316	0.749066
AFF4	TNKS2	0.997364	0.799995
AFF4	ARHGAP21	0.996061	0.713306
AFF4	NFKB1	0.994589	0.721417
AFF4	PPP6R3	0.99549	0.714963
AFF4	EIF4G2	0.994475	0.739685
AFF4	DDX6	0.996909	0.761808
AFF4	HIPK3	0.99544	0.725056
AFF4	FBXO3	0.984852	0.683062
AFF4	SLC38A1	0.995514	0.714204
AFF4	GOLT1B	0.994239	0.746312
AFF4	PPP2CA	0.995177	0.814461
AFF4	SMAD5	0.997159	0.792604
AFF4	IL1R1	0.990236	0.636649
AFF4	STRN	0.995942	0.842768
AFF4	NFE2L2	0.987862	0.703942
AFF4	EXOC8	0.995074	0.67301
AFF4	RLF	0.995498	0.681295
AFF4	BLZF1	0.99438	0.72888
AFF4	STAG1	0.992873	0.743752
AFF4	CAMSAP2	0.994889	0.704893
AFF4	FBXO30	0.994296	0.751932
AFF4	TJP2	0.986731	0.718748
AFF4	GNA13	0.99497	0.710797
AFF4	ELF1	0.997364	0.829252
AFF4	INHBA	0.983805	0.564972
AFF4	CALD1	0.995689	0.745167
AFF4	RNF11	0.99603	0.796018
AFF4	NUP153	0.99716	0.815673
AFF4	IL17B	-0.00382207	0.337816
AFF4	PTPN12	0.98723	0.662508
AFF4	MYO5C	0.810623	0.527829
AFF4	INO80	0.959323	0.664658
AFF4	PALLD	0.987571	0.678606
AFF4	PHF20L1	0.99559	0.739858
AFF4	CCNT1	0.996116	0.718634
AFF4	MTUS1	0.840735	0.539691
AFF4	SNX9	0.993166	0.7173
AFF4	LATS1	0.996445	0.771376
AFF4	RLIM	0.995893	0.76356
AFF4	CAPN7	0.989689	0.701878
AFF4	KIF3A	0.975971	0.523998
AFF4	EFR3A	0.996927	0.819064
AFF4	STARD13	0.983846	0.658481
AFF4	ATP13A3	0.997133	0.749671
AFF4	NAPG	0.993465	0.72159
AFF4	ROCK2	0.997015	0.832176
AFF4	RINT1	0.968555	0.550974
AFF4	MAP7	0.981684	0.595322
AFF4	EGLN1	0.994777	0.738349
AFF4	CAB39	0.994942	0.762019
AFF4	GCC2	0.995103	0.725729
AFF4	EPC2	0.99679	0.838293
AFF4	SCYL2	0.99546	0.780432
AFF4	RAPGEF5	0.99667	0.739683
AFF4	VEZF1	0.99656	0.727141
AFF4	TANK	0.99347	0.724623
AFF4	SKIL	0.995651	0.727373
AFF4	PLAA	0.988272	0.630955
AFF4	DENND4C	0.993757	0.737987
AFF4	THBS1	0.995323	0.721164
AFF4	ARHGAP29	0.993196	0.693844
AFF4	NAB1	0.994758	0.679054
AFF4	ITGAV	0.997485	0.745297
AFF4	NUP54	0.962664	0.578714
AFF4	CNOT6L	0.997579	0.851186
AFF4	FAM60A	0.995131	0.732157
AFF4	ABHD13	0.993649	0.654693
AFF4	ARRDC4	0.88348	0.465403
AFF4	SMAD4	0.996331	0.754738
AFF4	CTTNBP2NL	0.996123	0.77808
AFF4	EXOC6B	0.994898	0.715262
AFF4	UBXN4	0.994119	0.759486
AFF4	PTPRG	0.995613	0.800035
AFF4	CAMK2D	0.99364	0.727392
AFF4	USP53	0.992654	0.730086
AFF4	BDP1	0.994727	0.734003
AFF4	FEM1C	0.989158	0.59267
AFF4	PURB	0.995662	0.666318
AFF4	TACC1	0.995465	0.775564
AFF4	LRP12	0.992564	0.677315
AFF4	USP6NL	0.997432	0.737647
AFF4	MPZL2	0.992929	0.646479
AFF4	NUDT22	-0.969138	0.56122
AFF4	LATS2	0.996753	0.711417
AFF4	MTMR12	0.99498	0.632625
AFF4	CRIM1	0.992309	0.646149
AFF4	EPS8	0.992797	0.673837
AFF4	ADAM17	0.997142	0.807754
AFF4	USP12	0.991311	0.674589
AFF4	CCDC50	0.995581	0.66405
AFF4	CAST	0.995394	0.742383
AFF4	RGPD3	0.9924	0.649986
AFF4	RANBP2	0.994113	0.734736
AFF4	TMEM87B	0.995932	0.702015
AFF4	UBP1	0.995904	0.696803
AFF4	ANKRD40	0.996226	0.738047
AFF4	FBXL18	0.925083	0.596581
AFF4	C10orf12	0.98507	0.655607
AFF4	C14orf43	0.989527	0.619107
AFF4	NPTN	0.994913	0.777381
AFF4	SAMD8	0.99643	0.781205
AFF4	HIAT1	0.995989	0.783489
AFF4	RPUSD3	-0.963233	0.573492
AFF4	RSPRY1	0.995525	0.819137
AFF4	TAOK1	0.996843	0.724979
AFF4	FAM102B	0.994201	0.715042
AFF4	SLC30A7	0.996036	0.745078
AFF4	CNST	0.987581	0.646592
AFF4	B3GALNT2	0.9879	0.611024
AFF4	WDR26	0.996928	0.791297
AFF4	REL	0.996766	0.749951
AFF4	HIPK1	0.997082	0.804737
AFF4	ATXN7	0.995683	0.737573
AFF4	SNRK	0.997126	0.811762
AFF4	RAD54L2	0.991155	0.666024
AFF4	ABCE1	0.994708	0.692918
AFF4	PGGT1B	0.989809	0.647702
AFF4	LMTK2	0.981493	0.614599
AFF4	TNFRSF11B	0.988838	0.67955
AFF4	C10orf118	0.997113	0.723569
AFF4	RAB8B	0.996773	0.777017
AFF4	TRIM44	0.993976	0.734042
AFF4	NDEL1	0.982965	0.6138
AFF4	PATL1	0.994355	0.73924
AFF4	MFSD3	-0.97589	0.543089
AFF4	CTNNB1	0.99545	0.781174
AFF4	ADAM9	0.9959	0.767711
AFF4	TET2	0.995466	0.689741
AFF4	RGPD8	0.989797	0.613437
AFF4	MAP3K2	0.995548	0.720318
AFF4	DENND5B	0.991798	0.742216
AFF4	KIF5B	0.997699	0.853683
AFF4	USP32	0.993914	0.787052
AFF4	DSEL	0.989801	0.601651
AFF4	EIF2AK3	0.993693	0.708744
AFF4	MALT1	0.997061	0.833787
AFF4	ZNF24	0.997348	0.79062
AFF4	ZNF417	0.989752	0.627213
AFF4	MEX3C	0.996651	0.807604
AFF4	FAM91A1	0.995413	0.753407
AFF4	C2orf69	0.99027	0.575574
AFF4	SPTY2D1	0.996915	0.770038
AFF4	PTPN11	0.99543	0.755559
AFF4	AKAP5	0.971201	0.416727
AFF4	ARSJ	0.990302	0.685805
AFF4	POLR2A	0.969537	0.610414
AFF4	PPP1R2	0.993828	0.71774
AFF4	YTHDF3	0.997481	0.782916
AFF4	KPNA4	0.996708	0.761852
AFF4	UBE2H	0.987428	0.654604
AFF4	SESTD1	0.994109	0.762562
AFF4	USP7	0.984939	0.636861
AFF4	NCR3LG1	0.992999	0.635597
AFF4	SRSF10	0.993351	0.716619
AFF4	ZNF699	0.995021	0.669256
AFF4	RGPD4	0.992586	0.62489
AFF4	SPRED2	0.996737	0.718702
AFF4	GFPT1	0.990343	0.618219
AFF4	SMC5	0.994997	0.734746
AFF4	CHML	0.995852	0.690615
AFF4	BMPR2	0.986899	0.707
AFF4	VGLL3	0.990656	0.644338
AFF4	ANKRD28	0.995121	0.708059
AFF4	STK38L	0.997258	0.784657
AFF4	DENND1B	0.989546	0.637821
AFF4	NRAS	0.99681	0.771628
AFF4	PPP1CB	0.994049	0.684993
AFF4	DDX3X	0.995274	0.770445
AFF4	FNIP1	0.996341	0.732815
AFF4	ZBED6	0.99453	0.679398
AHCTF1	PTBP1	0.719997	0.392524
AHCTF1	NPC1L1	-1.01086e-05	0.306405
AHCTF1	VIM	0.799152	0.445442
AHCTF1	RRP12	0.710776	0.367627
AHCTF1	WAPAL	0.843406	0.383193
AHCTF1	SPA17	0.499767	0.351056
AHCTF1	MARK3	0.805015	0.403899
AHCTF1	ZNF416	0.0433148	0.310946
AHCTF1	ZNF586	0.788307	0.393827
AHCTF1	SSH1	0.755789	0.442847
AHCTF1	CD59	0.53422	0.446546
AHCTF1	PLEKHG2	0.795069	0.445658
AHCTF1	SORBS1	0.130107	0.363925
AHCTF1	MICALL1	0.191007	0.410282
AHCTF1	POLA1	0.0327133	0.349419
AHCTF1	C13orf33	0.838071	0.412446
AHCTF1	SLC38A7	-1.16351e-05	0.375389
AHCTF1	CRISPLD2	0.882557	0.429751
AHCTF1	STX4	0.554911	0.371351
AHCTF1	YKT6	0.723614	0.386056
AHCTF1	SUSD1	0.16288	0.347213
AHCTF1	DDX50	0.938277	0.441586
AHCTF1	SMURF2	0.816462	0.480235
AHCTF1	ULBP1	0.230748	0.325123
AHCTF1	GLP1R	9.82437e-05	0.328559
AHCTF1	ARL6	0.000156234	0.303536
AHCTF1	CBLB	0.877245	0.444459
AHCTF1	RND3	0.951527	0.429908
AHCTF1	PHF13	0.701416	0.40616
AHCTF1	SLC2A1	0.13465	0.346361
AHCTF1	C1orf198	0.813252	0.465683
AHCTF1	ZNF706	0.407491	0.399261
AHCTF1	GPSM2	0.663264	0.369707
AHCTF1	CXCR4	0.547193	0.363115
AHCTF1	ACOT9	0.901386	0.443797
AHCTF1	SNAI1	0.873281	0.384667
AHCTF1	C17orf53	0.0051457	0.346083
AHCTF1	VASP	0.810364	0.416459
AHCTF1	FRMD8	0.830122	0.416685
AHCTF1	SLC10A3	0.721233	0.427303
AHCTF1	SLC6A8	0.678903	0.438004
AHCTF1	PPIL4	0.946118	0.429639
AHCTF1	GFPT2	0.680971	0.442386
AHCTF1	EMILIN2	0.663424	0.368029
AHCTF1	PKIB	0.00135163	0.31014
AHCTF1	DHX9	0.74967	0.381484
AHCTF1	RIPK1	0.827212	0.456703
AHCTF1	THBS1	0.787719	0.433851
AHCTF1	ADCY3	0.657774	0.402766
AHCTF1	FBXO11	0.76771	0.430899
AHCTF1	MYOF	0.710346	0.445304
AHCTF1	ZNF365	0.0528416	0.296689
AHCTF1	ITGAX	0.733212	0.402181
AHCTF1	TINAGL1	0.724818	0.404358
AHCTF1	WTAP	0.881122	0.465389
AHCTF1	ASB6	0.60797	0.347827
AHCTF1	SMARCA5	0.886424	0.384395
AHCTF1	PDLIM3	0.902512	0.446897
AHCTF1	SLC28A1	-0.00474256	0.339919
AHCTF1	MAPK13	0.0486299	0.367782
AHCTF1	DGKI	0.575818	0.389272
AHCTF1	NBL1	0.392156	0.382213
AHCTF1	CHAF1B	0.0549841	0.303619
AHCTF1	PDPN	0.574033	0.397598
AHCTF1	FAM102B	0.819003	0.464321
AHCTF1	RNF149	0.861918	0.39086
AHCTF1	C1orf106	0.128094	0.343758
AHCTF1	EOGT	0.727782	0.478793
AHCTF1	NSA2	0.0355399	0.352022
AHCTF1	STX3	0.775238	0.474028
AHCTF1	NFKBID	0.764946	0.387264
AHCTF1	NXN	0.390319	0.369818
AHCTF1	FAM57A	0.452169	0.398303
AHCTF1	C11orf84	0.67656	0.398026
AHCTF1	UGT3A2	0.0551018	0.322017
AHCTF1	PKIG	0.424561	0.382605
AHCTF1	SLC35G2	0.399905	0.444922
AHCTF1	BUB1	0.000871506	0.368558
AHCTF1	TP53RK	0.552511	0.407087
AHCTF1	ANKRD36C	0.536573	0.34586
AHCTF1	EIF1AD	0.202538	0.382689
AHCTF1	FOXC2	0.384827	0.337787
AHCTF1	HIC1	0.417831	0.393219
AHCTF1	GPR4	0.487346	0.428752
AHCTF1	ZBTB7A	0.180785	0.381829
AHCTF1	FJX1	0.779072	0.32967
AHCTF1	MAF1	0.00519353	0.371014
AHCTF1	CUEDC1	0.493467	0.375024
AHCTF1	FAM89A	0.398331	0.381025
AHCTF1	ZNF721	0.504558	0.357738
AHCTF1	EFHC2	0.192282	0.32865
AHCTF1	IQGAP3	0.0640308	0.319291
AHCTF1	DENND5A	0.925952	0.490131
AHCTF1	LHFPL3	0.476747	0.407778
AHCTF1	CLEC17A	0.550955	0.385662
AHCTF1	PDCD1	0.464094	0.392766
AHCTF1	MYT1	0.125355	0.31467
AHCTF1	SEMA4A	0.670428	0.38522
AHCTF1	NUDT11	0.645408	0.396216
AHCTF1	SVIP	0.0957545	0.368478
AHCTF1	STK39	0.726038	0.433732
AHCTF1	PTCHD2	0.0161972	0.313578
AHCTF1	RNPS1	0.904166	0.409336
AHCTF1	CCDC19	0.397028	0.354551
AHCTF1	ZNF625	0.00338207	0.323987
AHCTF1	RDH14	0.2849	0.356297
AHCTF1	TMEFF1	0.583334	0.374878
AHCTF1	PISD	0.953402	0.458302
AHCTF1	DBNDD2	0.468021	0.418782
AHCTF1	C5orf62	0.821987	0.398278
AHCTF1	RP11-47I22.4	0.0114626	0.325348
AHR	JHDM1D	0.994307	0.722173
AHR	CDKL5	0.996662	0.699087
AHR	SPAG9	0.996307	0.732789
AHR	ZFYVE16	0.99473	0.702063
AHR	RAB27B	0.974793	0.571804
AHR	DSG2	0.990782	0.634408
AHR	FOXN3	0.9952	0.701205
AHR	ATP11B	0.99683	0.75663
AHR	PPP1R12A	0.997376	0.78937
AHR	CDK17	0.995205	0.759596
AHR	CDON	0.992788	0.58789
AHR	FAM107B	0.993856	0.67549
AHR	TRAM1	0.994568	0.784697
AHR	NEDD4	0.99387	0.685878
AHR	AFF4	0.996316	0.737226
AHR	FERMT2	0.994116	0.694616
AHR	PICALM	0.997151	0.797531
AHR	TM9SF3	0.994606	0.781687
AHR	ATP8B1	0.996976	0.69544
AHR	TNPO1	0.996418	0.795293
AHR	ANKRD24	-0.985673	0.587253
AHR	RCOR1	0.995706	0.721683
AHR	OSBPL8	0.998232	0.817588
AHR	AC013461.1	0.995009	0.679416
AHR	SLC25A1	-0.98216	0.573654
AHR	ARHGAP5	0.996857	0.809526
AHR	MYOM1	-0.958934	0.50909
AHR	RNMT	0.994295	0.738266
AHR	EEA1	0.997676	0.778031
AHR	RP2	0.995464	0.79219
AHR	NME4	-0.970189	0.545846
AHR	WISP1	0.991735	0.643527
AHR	SNX16	0.987499	0.597649
AHR	MTPN	0.997287	0.814461
AHR	POLD2	-0.945573	0.449931
AHR	TNKS2	0.997213	0.779529
AHR	MED13	0.996526	0.704945
AHR	SLAIN2	0.995066	0.775189
AHR	TBC1D9	0.994541	0.684673
AHR	DCPS	-0.98822	0.580444
AHR	DDX6	0.998035	0.819904
AHR	ELK3	0.994869	0.622724
AHR	QKI	0.997172	0.797289
AHR	LOX	0.991241	0.662493
AHR	STRN	0.998022	0.808371
AHR	RALGPS2	0.995372	0.739015
AHR	APOA1	-0.975164	0.663728
AHR	CAMSAP2	0.996407	0.701293
AHR	ELF1	0.997687	0.818824
AHR	PLS1	0.997676	0.739784
AHR	POLK	0.995199	0.795207
AHR	MED13L	0.994105	0.677965
AHR	RASSF8	0.995756	0.694487
AHR	HELB	0.97553	0.557791
AHR	DGCR6L	-0.987116	0.618137
AHR	KLK14	-0.949972	0.444529
AHR	BTBD3	0.997111	0.741631
AHR	ROCK2	0.997725	0.838749
AHR	RNF138	0.994964	0.756635
AHR	UGT2A3	0.988898	0.716405
AHR	LRCH1	0.997491	0.769911
AHR	ABI1	0.996835	0.735515
AHR	CPEB2	0.993939	0.622689
AHR	YAP1	0.996351	0.758924
AHR	THBS1	0.988216	0.660736
AHR	PAQR5	0.824671	0.522218
AHR	NAB1	0.995929	0.65851
AHR	ITGAV	0.997914	0.788239
AHR	CNOT6L	0.997848	0.803603
AHR	PPP3CA	0.991487	0.671539
AHR	FAM60A	0.993383	0.679913
AHR	GAS2L3	0.993758	0.649036
AHR	FRMD6	0.997585	0.739623
AHR	CDH11	0.988696	0.608347
AHR	GALNT1	0.99657	0.753346
AHR	IFNAR1	0.990907	0.744907
AHR	XPR1	0.996404	0.742604
AHR	EXOC6B	0.995062	0.700384
AHR	RAB5A	0.991137	0.709373
AHR	FBXL17	0.995461	0.724332
AHR	PHIP	0.996981	0.766444
AHR	ZC3HAV1L	0.994924	0.702048
AHR	TACC1	0.994124	0.681112
AHR	ZC3H12C	0.996602	0.748257
AHR	MPP7	0.995935	0.652059
AHR	CRIM1	0.993647	0.663385
AHR	CSNK1G3	0.996108	0.785988
AHR	PTPN14	0.971758	0.530299
AHR	PPP2R5E	0.995745	0.703562
AHR	ABI3BP	0.987714	0.63013
AHR	ENAH	0.995396	0.669117
AHR	CXADR	0.994004	0.684074
AHR	GNAQ	0.996343	0.725999
AHR	DPY19L4	0.996803	0.743714
AHR	BACH1	0.994902	0.654341
AHR	BRAF	0.975814	0.577916
AHR	DDR2	0.99592	0.712828
AHR	PDLIM5	0.994067	0.710712
AHR	CLDN1	0.97893	0.501529
AHR	APOA1BP	-0.96379	0.607176
AHR	FSTL1	0.996147	0.710401
AHR	PPM1L	0.988714	0.714425
AHR	PPP4R2	0.997103	0.811561
AHR	PBRM1	0.998084	0.789926
AHR	RNF123	-0.987794	0.546302
AHR	KIAA1430	0.996084	0.798144
AHR	C7orf60	0.993416	0.640153
AHR	TMEM65	0.993469	0.704178
AHR	PDZD8	0.994279	0.762161
AHR	ARHGAP42	0.996838	0.778108
AHR	SPRED1	0.99762	0.77332
AHR	RAB8B	0.997331	0.752549
AHR	FRS2	0.997086	0.747618
AHR	MFSD3	-0.982982	0.543223
AHR	CDK2AP2	-0.969487	0.518033
AHR	CLIC4	0.997044	0.810296
AHR	LIMS1	0.997037	0.762524
AHR	MAP3K2	0.997073	0.758813
AHR	KIF5B	0.997065	0.781491
AHR	ZNF24	0.997702	0.80354
AHR	AFF1	0.997977	0.760147
AHR	FKBP2	-0.994832	0.697202
AHR	YIF1A	-0.977374	0.572235
AHR	YPEL2	0.996414	0.692752
AHR	GCNT4	0.994569	0.67686
AHR	RPS6KA3	0.996905	0.809941
AHR	PAWR	0.812797	0.435221
AHR	KLHL28	0.995558	0.715876
AHR	DGCR6	-0.994431	0.616598
AHR	CMTM4	0.885144	0.518567
AHR	FAM110C	0.976196	0.544687
AHR	SESTD1	0.995501	0.702077
AHR	TCF4	0.996619	0.66122
AHR	OCLN	0.990209	0.598999
AHR	ERO1L	0.993128	0.71749
AHR	CD2AP	0.99669	0.769505
AHR	ZNF770	0.994073	0.782612
AHR	ZBTB10	0.995383	0.666
AHR	VGLL3	0.989208	0.615833
AHR	ANKRD28	0.991578	0.697679
AHR	STK38L	0.997528	0.750079
AHR	LEPROT	0.996003	0.695764
AHR	FNIP1	0.995951	0.714199
AHR	ZNF674	0.951727	0.530925
AHR	ZBED6	0.996774	0.715009
AHRR	HSPB6	0.00019696	0.316669
AHRR	FMO3	-2.28322e-06	0.291564
AHRR	RSF1	0.000179352	0.314635
AHRR	PCDH11Y	2.85668e-05	0.287043
AHRR	ATG4A	0.000367589	0.3039
AHRR	MTHFSD	0.0015393	0.318491
AHRR	TJP3	-6.0952e-06	0.318291
AHRR	ICAM5	0.00109856	0.305041
AHRR	SLC5A5	-2.05388e-05	0.274147
AHRR	DDX25	-2.83054e-07	0.269861
AHRR	GALNT3	0.111698	0.338103
AHRR	FAM176A	-0.00256316	0.304692
AHRR	TTF2	0.0198781	0.336274
AHRR	TP53AIP1	0.00335405	0.319017
AHRR	MND1	-0.00532112	0.275777
AHRR	C4BPA	-0.00089274	0.336319
AHRR	PARD6B	0.0425837	0.304743
AHRR	DHX30	-1.51051e-06	0.305702
AHRR	CYP27A1	-0.00509275	0.318048
AHRR	SSFA2	0.00325093	0.381339
AHRR	AMDHD1	-0.00262953	0.340516
AHRR	TTC6	-0.000226748	0.304669
AHRR	CDAN1	5.45429e-05	0.298522
AHRR	ZNF710	-4.23241e-06	0.300512
AHRR	PSMA5	-0.0215101	0.276258
AHRR	EIF2B5	0.000100805	0.286408
AHRR	FAM217A	0.00476872	0.302967
AHRR	SLC39A12	2.76669e-05	0.302124
AHRR	TMEM132D	0.00191281	0.347946
AHRR	ALS2CR12	0.00241005	0.318924
AHRR	LCA5L	-9.86027e-06	0.280845
AHRR	C19orf47	-0.00389243	0.268807
AHRR	TAL1	-3.04183e-06	0.269673
AHRR	SLC15A2	0.025384	0.28478
AHRR	ALDH7A1	-0.016572	0.280618
AHRR	DPEP2	1.78137e-05	0.293445
AHRR	PSMD1	-2.41464e-07	0.320991
AHRR	PELI3	5.16456e-05	0.321714
AHRR	ULK1	1.89933e-05	0.291028
AHRR	FBXO39	-5.78548e-05	0.267986
AHRR	P2RY13	0.000484341	0.303893
AHRR	C22orf26	-0.0327944	0.296799
AHRR	C1S	-4.96289e-06	0.270923
AHRR	OAF	-3.39473e-07	0.324439
AHRR	RPS23	-1.79974e-06	0.301705
AHRR	MYO18A	0.000816968	0.309266
AHRR	CBWD3	-4.58322e-05	0.314798
AHRR	DNLZ	-2.83473e-07	0.331764
AHRR	CKMT1A	3.61116e-05	0.289092
AHRR	CFB	-0.0965574	0.32709
AHRR	ETV3L	0.000219447	0.308173
AHRR	CHMP4A	-0.00659577	0.294824
AHRR	RP11-697E2.6	0.00070873	0.294831
AIRE	ARHGAP33	0.439489	0.337451
AIRE	SOX8	0.631078	0.355814
AIRE	RHBDF1	0.51977	0.384665
AIRE	CDK11A	0.773653	0.398664
AIRE	PTBP1	0.542769	0.369455
AIRE	HSD17B6	-0.626891	0.357132
AIRE	EDC4	0.747199	0.354232
AIRE	C6	-0.809743	0.382587
AIRE	ARHGEF10L	0.25255	0.371934
AIRE	WDR62	0.284668	0.32218
AIRE	PGM1	-0.798088	0.37707
AIRE	CPB2	-0.865869	0.342793
AIRE	CFHR2	-0.27129	0.318094
AIRE	LRP2	4.6858e-05	0.309059
AIRE	MAST2	0.874641	0.342285
AIRE	TRIP6	0.829934	0.413794
AIRE	GNAO1	-0.0188952	0.320159
AIRE	PPP1R13B	0.651787	0.327545
AIRE	PCBP4	0.677854	0.392397
AIRE	NXPE1	0.0012885	0.267182
AIRE	BAMBI	0.00481641	0.363161
AIRE	BMP7	0.0851536	0.267486
AIRE	ARFGAP1	0.853289	0.403443
AIRE	USP11	0.716917	0.392461
AIRE	FGF14	-0.00159573	0.296157
AIRE	RETN	-3.171e-06	0.289464
AIRE	AURKC	0.0586813	0.323645
AIRE	SLC5A5	0.00965459	0.311647
AIRE	STX1A	0.252032	0.350336
AIRE	PIGL	0.756907	0.350815
AIRE	MFSD10	0.801841	0.408418
AIRE	HPX	-0.743493	0.347233
AIRE	CHKA	0.723821	0.376748
AIRE	DAO	-0.0597183	0.371615
AIRE	MLEC	-0.144447	0.321486
AIRE	KLRB1	0.000166766	0.301642
AIRE	TPD52L1	-0.154714	0.329642
AIRE	PRPH2	0.0668461	0.323519
AIRE	SLC29A1	-7.59487e-05	0.349345
AIRE	C9	-0.479505	0.362007
AIRE	SLC41A3	0.0206961	0.363828
AIRE	STEAP3	-0.408755	0.379487
AIRE	SCP2	-0.898306	0.372474
AIRE	TCEANC2	-7.27719e-05	0.349336
AIRE	SFPQ	0.688773	0.377826
AIRE	NEK2	0.000899262	0.322887
AIRE	SPCS2	-0.0146933	0.270998
AIRE	RBM25	0.253321	0.364477
AIRE	MSANTD2	0.417787	0.353387
AIRE	TNFSF11	0.000117027	0.352915
AIRE	B4GALT4	0.123268	0.319343
AIRE	C4BPA	-0.664032	0.32486
AIRE	SRSF6	0.29162	0.328899
AIRE	GDAP1L1	0.000764683	0.294764
AIRE	ATG4C	-0.287614	0.338909
AIRE	TMEM74B	0.410226	0.335438
AIRE	MCF2L	0.410281	0.385932
AIRE	TMEM35	0.000170332	0.288107
AIRE	SIN3B	0.785071	0.396475
AIRE	SPECC1	0.0411998	0.330622
AIRE	MBD4	0.0466352	0.324053
AIRE	ARHGEF16	0.547682	0.396009
AIRE	PLXNA3	0.041748	0.35231
AIRE	ACAP3	0.873667	0.412931
AIRE	CKMT2	-2.60142e-07	0.319671
AIRE	SCO1	-0.077906	0.339466
AIRE	CFHR5	-0.698897	0.31201
AIRE	DAGLA	0.46762	0.372983
AIRE	PSAT1	-0.162885	0.339878
AIRE	MSI1	0.169171	0.33919
AIRE	KCP	0.390869	0.320741
AIRE	MICAL1	0.490856	0.390743
AIRE	SLC9A5	0.0765079	0.328606
AIRE	TTLL4	0.691355	0.39963
AIRE	MTHFS	-0.0158344	0.327603
AIRE	CYP2C8	-0.13553	0.319515
[truncated: 247,803+ more rows]

## Sheet: table S2
Table S2 Aracne regulons of Dataset II
trans.factor	targets	tfmode	likelihood
ADNP	CDKL5	0.978672	0.529312
ADNP	NADK	-0.977975	0.584418
ADNP	SS18L2	-0.940896	0.588833
ADNP	REV3L	0.686734	0.52032
ADNP	DNASE1L1	-0.958818	0.505357
ADNP	RNH1	-0.981387	0.548927
ADNP	USE1	-0.956735	0.550087
ADNP	KMT2C	0.993411	0.633101
ADNP	CCAR1	0.864145	0.541456
ADNP	MED29	-0.967438	0.552128
ADNP	ARFGEF1	0.957289	0.629673
ADNP	TP53BP1	0.976583	0.587396
ADNP	PMS2P4	0.977174	0.596407
ADNP	IDH3G	-0.973412	0.553996
ADNP	RNF126	-0.976987	0.59028
ADNP	BCS1L	-0.168542	0.446039
ADNP	EIF4G3	0.97605	0.547142
ADNP	STXBP2	-0.948598	0.523159
ADNP	ARAF	-0.983199	0.609987
ADNP	RIF1	0.946655	0.559019
ADNP	ERC1	0.980952	0.571986
ADNP	GCKR	-0.981268	0.533753
ADNP	MAP3K4	0.981108	0.583571
ADNP	SLC8B1	-0.963699	0.508005
ADNP	TNRC6A	0.960878	0.548783
ADNP	HECTD1	0.87592	0.536496
ADNP	DHPS	-0.871831	0.468419
ADNP	NDUFB7	-0.913564	0.497459
ADNP	PES1	-0.976476	0.528736
ADNP	ASCC2	-0.960488	0.516398
ADNP	EP300	0.987622	0.532972
ADNP	POLR3H	-0.94936	0.452057
ADNP	IDH3B	-0.970597	0.547758
ADNP	CEP192	0.952862	0.526672
ADNP	MIB1	0.912078	0.602608
ADNP	SUV39H1	-0.983852	0.465806
ADNP	MON1B	-0.781321	0.486092
ADNP	NME4	-0.919469	0.505472
ADNP	HERC1	0.969731	0.616736
ADNP	JPH1	-0.857038	0.50301
ADNP	TSTA3	-0.925358	0.563959
ADNP	SLC39A14	-0.982013	0.561249
ADNP	NFKBIB	-0.987928	0.622691
ADNP	SARS2	-0.967585	0.5122
ADNP	PIAS4	-0.958598	0.535891
ADNP	GRWD1	-0.98647	0.594536
ADNP	SIGLEC5	-0.420518	0.447224
ADNP	SLC5A5	-0.0313784	0.470598
ADNP	COPE	-0.986641	0.615718
ADNP	ARMC6	-0.926992	0.532182
ADNP	NAMPT	-0.966173	0.543985
ADNP	TFR2	-0.952201	0.509796
ADNP	POLD2	-0.974861	0.482746
ADNP	SEC61B	-0.959514	0.470461
ADNP	MED13	0.976375	0.60352
ADNP	PSMD11	-0.934808	0.573395
ADNP	MLX	-0.96911	0.503442
ADNP	NAT9	-0.965803	0.557296
ADNP	CCDC86	-0.951348	0.446306
ADNP	PTPMT1	-0.809362	0.538732
ADNP	LTBR	-0.913886	0.456914
ADNP	LPCAT3	-0.976088	0.548268
ADNP	QKI	0.69852	0.537683
ADNP	BTNL8	-0.873332	0.445267
ADNP	NPHP3	0.95665	0.564756
ADNP	CYB561D2	-0.279479	0.475332
ADNP	REEP6	-0.721127	0.481368
ADNP	USP34	0.987991	0.644152
ADNP	BIRC6	0.978894	0.651802
ADNP	SOS1	0.976025	0.52004
ADNP	ALMS1	0.992144	0.693634
ADNP	DHCR24	-0.951384	0.53092
ADNP	WDR77	-0.96011	0.519736
ADNP	GLRXP3	-0.991743	0.650929
ADNP	YLPM1	0.988551	0.684311
ADNP	IRF2BPL	-0.981764	0.511097
ADNP	ATAD2B	0.973376	0.695704
ADNP	PSPC1	0.966011	0.581121
ADNP	BBS9	0.980368	0.662356
ADNP	ACADS	-0.985649	0.564852
ADNP	BAZ2B	0.989937	0.653349
ADNP	CHD6	0.985371	0.633142
ADNP	CLPP	-0.965768	0.484457
ADNP	MYO5C	0.964348	0.503819
ADNP	VPS13C	0.97788	0.5864
ADNP	LBP	-0.974161	0.562579
ADNP	ADRM1	-0.988025	0.630498
ADNP	ANGPTL6	-0.919238	0.535391
ADNP	SPATA6	0.890759	0.571149
ADNP	ARFIP2	-0.906798	0.609621
ADNP	WBP2	-0.980014	0.566114
ADNP	VPS13B	0.992004	0.703893
ADNP	ERAL1	-0.964307	0.563386
ADNP	APCS	-0.717594	0.523626
ADNP	DPH2	-0.982584	0.527209
ADNP	TOE1	-0.944722	0.499662
ADNP	SLC14A2	-0.631083	0.50984
ADNP	C14orf1	-0.96681	0.514119
ADNP	KIDINS220	0.966794	0.582235
ADNP	RDH5	-0.567762	0.409814
ADNP	OS9	-0.959254	0.605765
ADNP	ANKRD36	0.991033	0.664951
ADNP	TBRG4	-0.960167	0.611562
ADNP	FPGS	-0.963333	0.549729
ADNP	DENND4C	0.859505	0.538266
ADNP	NEK1	0.933795	0.57203
ADNP	SLC37A4	-0.987099	0.544723
ADNP	SLC5A6	-0.982285	0.506471
ADNP	ABI2	0.969912	0.596633
ADNP	PRDM5	0.673633	0.510542
ADNP	FRAS1	0.967887	0.55567
ADNP	MAPK4	-0.120479	0.51186
ADNP	STAC2	-0.014621	0.465478
ADNP	DUS3L	-0.946086	0.538691
ADNP	SCYL1	-0.973015	0.56332
ADNP	PGD	-0.951024	0.498085
ADNP	NBEAL1	0.987298	0.68123
ADNP	LPP	0.981082	0.605188
ADNP	BDP1	0.975901	0.53862
ADNP	RMND5B	-0.962418	0.498376
ADNP	PHIP	0.990727	0.637233
ADNP	TLK2	0.99381	0.670571
ADNP	EBP	-0.689702	0.561174
ADNP	FERMT3	-0.826783	0.498525
ADNP	MAT1A	-0.984769	0.550238
ADNP	FER	0.968237	0.558521
ADNP	VTI1A	0.938977	0.517094
ADNP	ZNF827	0.981684	0.595613
ADNP	RABGAP1L	0.983581	0.629282
ADNP	UTRN	0.980932	0.689019
ADNP	SLC25A28	-0.941843	0.477902
ADNP	PHKG2	-0.977631	0.542784
ADNP	BRAF	0.98696	0.691946
ADNP	USF1	-0.935773	0.486962
ADNP	CDA	-0.779466	0.508876
ADNP	RAPGEF6	0.689337	0.568303
ADNP	TEPP	-0.0563609	0.521474
ADNP	SAFB	0.000504346	0.510237
ADNP	ALDH16A1	-0.971851	0.515695
ADNP	FMNL3	0.957781	0.592389
ADNP	C1orf87	-0.0360989	0.447801
ADNP	WDR63	-0.738343	0.499153
ADNP	VPS72	-0.119466	0.511729
ADNP	YEATS2	0.965245	0.557518
ADNP	BAP1	-0.942946	0.54334
ADNP	PAPD4	0.972755	0.566773
ADNP	MID1IP1	-0.971961	0.569716
ADNP	BRWD3	0.971323	0.641851
ADNP	TAF10	-0.974539	0.578095
ADNP	MVD	-0.949341	0.510013
ADNP	FADD	-0.92867	0.486533
ADNP	TET2	0.92962	0.465667
ADNP	SIGLEC7	-0.930991	0.474333
ADNP	MAP2K1	-0.98488	0.556411
ADNP	APEX2	-0.950293	0.509497
ADNP	ANTXR1	0.906524	0.593412
ADNP	GPS1	-0.981786	0.552934
ADNP	DCXR	-0.879615	0.453442
ADNP	TACR3	-0.705505	0.492529
ADNP	TSEN34	-0.888326	0.465326
ADNP	PKHD1	0.983862	0.61833
ADNP	BPTF	0.993071	0.6198
ADNP	ATF7IP	0.98448	0.620022
ADNP	CYP4F11	-0.1669	0.568301
ADNP	DMXL1	0.898564	0.555731
ADNP	NBEA	0.988164	0.627872
ADNP	HECTD4	0.982419	0.562444
ADNP	TNKS	0.970786	0.599425
ADNP	SSSCA1	-0.976616	0.545534
ADNP	PTPRM	0.552054	0.430877
ADNP	MGA	0.985991	0.579422
ADNP	ANKRD36C	0.986594	0.586202
ADNP	SMAD2	0.967296	0.594142
ADNP	LRRC25	-0.941327	0.53767
ADNP	RPS6KB2	-0.970422	0.538947
ADNP	ACSF3	-0.770475	0.447402
ADNP	CHD9	0.978909	0.595725
ADNP	PAWR	0.750986	0.46726
ADNP	GRINA	-0.955339	0.549624
ADNP	RAD23A	-0.961326	0.566056
ADNP	PUF60	-0.989936	0.570463
ADNP	ZNF678	0.939829	0.53181
ADNP	RFX7	0.97017	0.617995
ADNP	MRPS11	-0.972823	0.531096
ADNP	ERCC6L2	0.981783	0.684698
ADNP	ZSCAN22	-0.190992	0.451603
ADNP	TSKU	-0.948675	0.496941
ADNP	ZNF721	0.985631	0.658201
ADNP	PYCR1	-0.837096	0.479823
ADNP	ABAT	-0.823512	0.515247
ADNP	NF1P3	0.981653	0.561273
ADNP	KIAA2026	0.986791	0.567566
ADNP	CCDC159	-0.960181	0.558236
ADNP	FAM167B	-0.961394	0.526295
ADNP	BTBD9	0.0614627	0.47482
ADNP	ZFP1	-0.000377835	0.447346
ADNP	FLRT2	0.96403	0.52719
ADNP	IFITM2	-0.741196	0.446918
ADNP	BRWD1	0.988258	0.639464
ADNP	PMEL	-0.949076	0.502518
ADNP	PDE2A	-0.975367	0.508214
ADNP	NOC2L	-0.986587	0.557715
ADNP	ZNF292	0.982544	0.542138
ADNP	ARID2	0.984613	0.668856
ADNP	UBE2Q2P1	0.975574	0.552172
ADNP	ZNF676	0.989814	0.607509
ADNP	SUPT5H	-0.928613	0.513192
ADNP	SUPT3H	0.597998	0.56732
ADNP	MYO6	0.970214	0.552329
ADNP	NF1	0.986494	0.661196
ADNP	ANKRD36B	0.991505	0.664138
ADNP	OR51A8P	-0.0871315	0.475546
ADNP	ZNF587	0.950365	0.491464
ADNP	RYR2	0.956018	0.535805
ADNP	CEP290	0.836123	0.535265
ADNP	RNU6.1123P	0.95891	0.576259
ADNP	RNA5SP432	0.919121	0.509198
ADNP	RNU6.942P	0.813646	0.520299
ADNP	RNU6.623P	0.943647	0.514579
ADNP	RNA5SP352	0.918581	0.525992
ADNP	RNA5SP343	0.90219	0.482169
ADNP	RNU6.340P	-0.430259	0.475837
ADNP	RNA5SP329	-0.000108865	0.498705
ADNP	SNORD115.31	0.749958	0.480091
ADNP	MRPL38	-0.976836	0.53564
ADNP	LST1	-0.902428	0.497018
ADNP	OR2U1P	-0.0976441	0.480414
ADNP	ATXN2	0.909593	0.53984
ADNP	LST1.1	-0.902428	0.500745
ADNP	SNORD116.14	0.966794	0.552171
ADNP	RNU6.573P	-0.720521	0.451161
ADNP	RNU6.211P	0.896513	0.464585
ADNP	SNORD116.8	0.969754	0.570672
ADNP	SNORD116.13	0.944143	0.530641
ADNP	SNORD116.15	0.970862	0.524337
ADNP	SNORD116.12	0.872416	0.471146
ADNP	SNORD116.29	0.982389	0.636127
ADNP	RNU6.831P	-0.960349	0.539162
ADNP	SNORD116.24	0.975176	0.474431
ADNP	SNORD116.23	0.969957	0.56422
ADNP	SNORD116.6	0.988085	0.611365
ADNP	SNORD64	0.989319	0.652235
ADNP	LRRC37A4P	0.985159	0.582115
ADNP	IFRD2	-0.989461	0.566712
ADNP	RNU6ATAC34P	-0.775312	0.453221
ADNP	LST1.2	-0.902428	0.505159
ADNP	NPIPA3	0.393793	0.545268
ADNP	LST1.3	-0.902428	0.500215
ADNP	OR10U1P	-0.216495	0.453696
ADNP	UBD	0.146248	0.490416
ADNP	RPL21P44	0.742893	0.518302
ADNP	PGA3	-0.801644	0.461271
ADNP	H3F3AP3	-0.0878148	0.533801
ADNP	OR2U1P.1	-0.0976441	0.480414
ADNP	LST1.4	-0.902428	0.508993
ADNP	LST1.5	-0.902428	0.505332
ADNP	OR2U1P.2	-0.0976441	0.480414
ADNP	LST1.6	-0.902428	0.501765
ADNP	HSP90AB6P	-0.966231	0.492976
ADNP	LST1.7	-0.902428	0.497018
ADNP	OR2U1P.3	-0.0976441	0.483071
ADNP	OR2U1P.4	-0.0976441	0.480414
ADNP	LRRC37A2	0.983819	0.576801
ADNP	SNORD109B	0.97398	0.596821
ADNP	TMEM189	-0.922621	0.603792
ADNP	DECR2	-0.974579	0.560405
ADNP	RN7SL558P	0.908939	0.552678
ADNP	NFS1	-0.941439	0.499154
ADNP	N4BP2L2	0.977887	0.557189
ADNP	ZNF718	0.405192	0.523925
ADNP	RNA5SP268	0.986446	0.662927
ADNP	TUG1	0.983921	0.559183
ADNP	UBE2Q2P2	0.976872	0.633215
ADNP	BLID	0.9691	0.546149
ADNP	LRRC37A16P	0.990144	0.613681
ADNP	IKBKG	-0.979267	0.589858
ADNP	CYB561D2.1	-0.279479	0.495747
ADNP	BDP1.1	0.975901	0.536212
ADNP	TSEN34.1	-0.888326	0.464008
ADNP	TSEN34.2	-0.888326	0.462741
ADNP	PUF60.1	-0.989936	0.57005
ADNP	TSEN34.3	-0.888326	0.460363
ADNP	DECR2.1	-0.974579	0.566056
ADNP	LRRC37A2.1	0.983819	0.578035
ADNP	TSEN34.4	-0.888326	0.47169
ADNP	TSEN34.5	-0.888326	0.470107
ADNP	BDP1.2	0.975901	0.536212
ADNP	TSEN34.6	-0.888326	0.472311
ADNP	ZNF676.1	0.989814	0.613676
ADNP	RNH1.1	-0.981387	0.549903
ADNP	SNORD64.1	0.989319	0.652565
ADNP	LRRC37A2.2	0.983819	0.578642
ADNP	SNORD115.7	0.673191	0.490448
ADNP	SNORD116.28	0.986189	0.65324
ADNP	TSTA3.1	-0.925358	0.563959
ADNP	NPIPA3.1	0.393793	0.530298
ADNP	TSEN34.7	-0.888326	0.472349
ADNP	TSEN34.8	-0.888326	0.475831
ADNP	TSEN34.9	-0.888326	0.477274
ADNP	SNORD116.20	0.959268	0.481301
ADNP	SLC37A4.1	-0.987099	0.523266
ADNP	UBE2Q2P2.1	0.976872	0.629597
ADNP	MAPK4.1	-0.120479	0.526757
ADNP	LRRC37A4P.1	0.985159	0.589135
ADNP	NFKBIB.1	-0.987928	0.629541
ADNP	ERC1.1	0.980952	0.57634
ADNP	SARS2.1	-0.967585	0.512079
ADNP	STXBP2.1	-0.948598	0.516409
ADNP	FERMT3.1	-0.826783	0.496624
ADNP	SLC37A4.2	-0.987099	0.509859
ADNP	NF1.1	0.986494	0.664273
ADNP	BRAF.1	0.98696	0.678331
ADNP	VPS13B.1	0.992004	0.706218
ADNP	HSD17B10	-0.967211	0.543755
ADNP	BAP1.1	-0.942946	0.538446
ADNP	BCS1L.1	-0.168542	0.446039
ADNP	TET2.1	0.92962	0.469558
ADNP	IKBKG.1	-0.979267	0.604507
ADNP	MAP2K1.1	-0.98488	0.577056
ADNP	ALMS1.1	0.992144	0.68656
ADNP	SOS1.1	0.976025	0.526717
ADNP	MIB1.1	0.912078	0.620835
ADNP2	RAD52	-0.960613	0.491183
ADNP2	HIVEP2	0.973999	0.491487
ADNP2	SAMD4A	0.976491	0.52203
ADNP2	RNF10	0.439409	0.455671
ADNP2	MAP2K3	0.97072	0.508982
ADNP2	RNF19A	0.951751	0.459388
ADNP2	CDK17	0.959589	0.509025
ADNP2	MAP2K4	0.752805	0.476325
ADNP2	FAM107B	0.978012	0.445471
ADNP2	SMARCD1	0.280205	0.418517
ADNP2	CYLD	0.870746	0.416892
ADNP2	IRAK3	0.942277	0.47161
ADNP2	EZR	0.940007	0.465106
ADNP2	CRISPLD2	0.881533	0.46381
ADNP2	DCTN6	0.780239	0.46928
ADNP2	ZNF175	-0.602042	0.454244
ADNP2	ZKSCAN1	-0.921799	0.500699
ADNP2	NFKB1	0.954721	0.47003
ADNP2	PFDN1	0.796855	0.475893
ADNP2	MSH3	-0.00290668	0.452212
ADNP2	GBP1	0.968153	0.474818
ADNP2	ANXA11	0.911325	0.473392
ADNP2	ACOT9	0.95691	0.474503
ADNP2	PTGER2	0.93368	0.516271
ADNP2	ZNF133	-0.662107	0.54753
ADNP2	UBA2	0.890155	0.496276
ADNP2	ZSWIM6	0.971482	0.50673
ADNP2	PTPRE	0.914295	0.489518
ADNP2	H3F3B	0.932348	0.427624
ADNP2	STARD13	0.900576	0.448633
ADNP2	ATP13A3	0.782067	0.45297
ADNP2	SLC38A2	0.930017	0.462069
ADNP2	GNL2	0.961624	0.540886
ADNP2	AHI1	0.00642117	0.426353
ADNP2	TAF5L	0.958746	0.45369
ADNP2	DPM2	0.917339	0.471187
ADNP2	MYC	0.972393	0.486963
ADNP2	SMAD6	-0.809022	0.462827
ADNP2	TACC2	0.965071	0.450394
ADNP2	PHLDA1	0.974605	0.505897
ADNP2	SLC7A1	0.981851	0.561359
ADNP2	VPS37B	0.953924	0.474459
ADNP2	PMAIP1	0.863319	0.439965
ADNP2	TMEM91	-0.226132	0.459901
ADNP2	TUFT1	0.934561	0.454087
ADNP2	MCL1	0.965071	0.531515
ADNP2	SLC20A1	0.969481	0.449568
ADNP2	NAF1	0.511465	0.429
ADNP2	PPRC1	0.966908	0.506368
ADNP2	SCHIP1	0.943978	0.470019
ADNP2	KLF10	0.92344	0.518184
ADNP2	USP16	0.958975	0.48271
ADNP2	AAED1	0.964404	0.491382
ADNP2	MAPKAPK2	0.972725	0.528574
ADNP2	LYSMD1	-0.974482	0.483515
ADNP2	HIPK1	0.9581	0.48921
ADNP2	ADAMTS9	0.966807	0.482466
ADNP2	WDR43	0.982724	0.486539
ADNP2	F2RL1	0.983819	0.555496
ADNP2	STK17A	0.964909	0.483578
ADNP2	SERPINB8	0.978173	0.534569
ADNP2	ATF7IP2	-0.676939	0.45862
ADNP2	SLC20A2	0.956528	0.404763
ADNP2	STAT3	0.747199	0.506036
ADNP2	PGM2	0.955983	0.498212
ADNP2	USP47	0.917853	0.475342
ADNP2	DENND4A	0.948995	0.477322
ADNP2	ANKLE2	0.865843	0.552363
ADNP2	OR2T35	-0.0031018	0.426185
ADNP2	THBD	0.935834	0.544575
ADNP2	CA13	0.969991	0.492881
ADNP2	ZKSCAN3	-0.962821	0.498183
ADNP2	ANKRD28	0.953624	0.503888
ADNP2	SNORA7B	0.27973	0.454075
ADNP2	SDHAP2	-0.427778	0.47346
ADNP2	RNU4.78P	0.0378201	0.442529
ADNP2	MIR503HG	-0.864921	0.414451
ADNP2	SNORD36C	0.960677	0.527172
ADNP2	EID3	0.888168	0.467108
ADNP2	SNORD53	0.978333	0.450729
ADNP2	DUSP14	0.964949	0.50059
ADNP2	DUSP14.1	0.964949	0.50059
ADNP2	RN7SL473P	0.936882	0.460072
ADNP2	SDHAP2.1	-0.427778	0.47346
ADNP2	SDHAP2.2	-0.427778	0.475284
ADNP2	SDHAP2.3	-0.427778	0.47346
ADNP2	SDHAP2.4	-0.427778	0.475284
ADNP2	SNORD36C.1	0.960677	0.527172
ADNP2	STAT3.1	0.747199	0.502109
ADNP2	THBD.1	0.935834	0.544575
ADNP2	CYLD.1	0.870746	0.416892
AEBP2	RPAP3	0.970336	0.556373
AEBP2	PAFAH1B1	0.986906	0.612094
AEBP2	TRAPPC6A	-0.974343	0.548732
AEBP2	MLXIPL	-0.982391	0.582397
AEBP2	DCN	0.983942	0.623803
AEBP2	MAP4K5	0.980636	0.544528
AEBP2	MATR3	0.991735	0.619808
AEBP2	AQR	0.981503	0.496502
AEBP2	PHF20	0.97379	0.553948
AEBP2	VIM	0.980709	0.531126
AEBP2	VEZT	0.965124	0.565689
AEBP2	NUP160	0.941242	0.502797
AEBP2	FUT8	0.975244	0.591933
AEBP2	UBA6	0.963367	0.51433
AEBP2	CUL3	0.969538	0.557335
AEBP2	ZFYVE16	0.975208	0.58873
AEBP2	ZIC2	-0.987454	0.639986
AEBP2	CTNNA1	0.979784	0.593341
AEBP2	DSG2	0.976995	0.53742
AEBP2	PREX2	0.113664	0.533988
AEBP2	GUCA1A	-0.925448	0.530457
AEBP2	VAMP3	0.984653	0.598222
AEBP2	LTBP1	0.91829	0.595534
AEBP2	PIK3CB	0.946811	0.546464
AEBP2	SOAT1	0.980436	0.628159
AEBP2	ATP11B	0.979481	0.559462
AEBP2	PPP1R12A	0.989452	0.608752
AEBP2	NCKAP1	0.976272	0.632818
AEBP2	TNK2	-0.975884	0.597982
AEBP2	WISP2	-0.981642	0.668329
AEBP2	TLE2	-0.987214	0.596213
AEBP2	ROCK1	0.983159	0.572192
AEBP2	CBFB	0.987852	0.624413
AEBP2	PLEKHH3	-0.941462	0.568087
AEBP2	KIF2A	0.99079	0.624765
AEBP2	DRD4	-0.975823	0.593744
AEBP2	EXOC5	0.959122	0.588181
AEBP2	EPHA8	-0.975907	0.653227
AEBP2	MGAT4A	0.9694	0.608766
AEBP2	CYBRD1	0.979128	0.557587
AEBP2	PICALM	0.98828	0.587097
AEBP2	FGF20	-0.972306	0.602648
AEBP2	TP73	-0.974861	0.659784
AEBP2	SLC1A3	0.91464	0.548876
AEBP2	XRCC5	0.978627	0.569602
AEBP2	LXN	0.924777	0.564684
AEBP2	PSEN1	0.987113	0.580929
AEBP2	RSBN1	0.965525	0.553609
AEBP2	DOPEY1	0.79012	0.506197
AEBP2	TNPO1	0.982994	0.589266
AEBP2	OXCT1	0.982966	0.558881
AEBP2	CD59	0.967606	0.558837
AEBP2	SLC25A24	0.982017	0.612658
AEBP2	MTMR2	0.988067	0.589242
AEBP2	HEPH	0.980939	0.553086
AEBP2	GLG1	0.899438	0.60697
AEBP2	OSBPL8	0.993325	0.623616
AEBP2	DPYSL2	0.987975	0.598429
AEBP2	BAMBI	0.93322	0.539034
AEBP2	SH3GLB1	0.983057	0.627518
AEBP2	MAPK1	0.98729	0.61451
AEBP2	RTCB	0.264406	0.545135
AEBP2	SPTLC2	0.986113	0.607498
AEBP2	ARHGAP5	0.940992	0.497583
AEBP2	KIAA0391	0.940414	0.527761
AEBP2	BIRC7	-0.976719	0.642814
AEBP2	RASSF2	0.9612	0.547282
AEBP2	SAMHD1	0.912196	0.55307
AEBP2	SRPX	0.933249	0.546699
AEBP2	STAG2	0.975878	0.560973
AEBP2	AQP8	-0.965907	0.549675
AEBP2	TMEM87A	0.978173	0.595031
AEBP2	LEPROTL1	0.965365	0.584747
AEBP2	BNIP3L	0.979644	0.569196
AEBP2	CEACAM4	-0.95066	0.52324
AEBP2	UPK1A	-0.928115	0.522065
AEBP2	ATP4A	-0.972583	0.547863
AEBP2	USF2	-0.984348	0.619885
AEBP2	ZC3HAV1	0.567464	0.531175
AEBP2	SPIN1	0.986516	0.575388
AEBP2	TGFBR1	0.962412	0.551571
AEBP2	CDH23	-0.865335	0.546859
AEBP2	SMC3	0.945233	0.607573
AEBP2	WNT3	-0.979706	0.571929
AEBP2	DHX40	0.960568	0.547019
AEBP2	KPNB1	0.890004	0.591601
AEBP2	DLX4	-0.957928	0.57868
AEBP2	PRKAR1A	0.95232	0.577826
AEBP2	UCP1	-0.984634	0.626411
AEBP2	B3GAT1	-0.963409	0.597271
AEBP2	DDX6	0.986976	0.623463
AEBP2	FBXO3	0.927657	0.567027
AEBP2	ELK3	0.911841	0.538991
AEBP2	MGP	0.902854	0.539314
AEBP2	CAND1	0.968081	0.570441
AEBP2	LDHB	0.984232	0.638461
AEBP2	SASH1	0.952314	0.580315
AEBP2	GUCA1B	-0.976186	0.511653
AEBP2	LOX	0.975059	0.577741
AEBP2	CNOT6	0.984096	0.611395
AEBP2	ARRDC3	0.963566	0.578273
AEBP2	DPYSL3	0.956876	0.577728
AEBP2	UBE3A	0.833491	0.501158
AEBP2	ARMC8	0.983942	0.606583
AEBP2	PDCD10	0.983641	0.573417
AEBP2	GNAT1	-0.496031	0.494658
AEBP2	GNB4	0.986955	0.672621
AEBP2	LANCL1	0.922796	0.525399
AEBP2	PAPOLG	0.969042	0.566336
AEBP2	STRN	0.950933	0.536469
AEBP2	QPCT	0.977942	0.591647
AEBP2	PLCL1	0.958812	0.578583
AEBP2	ATP6V1B1	-0.978639	0.622542
AEBP2	STXBP3	0.983454	0.626669
AEBP2	TROVE2	0.980946	0.652922
AEBP2	BMP8B	-0.957988	0.562179
AEBP2	RLF	0.946209	0.559324
AEBP2	AKT3	0.976905	0.559354
AEBP2	STAG1	0.97805	0.579268
AEBP2	CAMSAP2	0.988332	0.588668
AEBP2	CREB1	0.984963	0.608888
AEBP2	CCND2	0.966437	0.549317
AEBP2	SENP5	0.884982	0.547365
AEBP2	IDE	0.0225637	0.548328
AEBP2	NUDCD1	0.957595	0.587282
AEBP2	ACOT9	0.950812	0.613426
AEBP2	SNX21	-0.963799	0.578519
AEBP2	NCOA3	0.704612	0.50432
AEBP2	SOX21	-0.9536	0.572817
AEBP2	NKX2.4	-0.983412	0.641651
AEBP2	CTAG2	-0.958759	0.592581
AEBP2	WFIKKN1	-0.603926	0.539374
AEBP2	CASD1	0.976599	0.621951
AEBP2	HOXD1	-0.98077	0.630344
AEBP2	PXDN	0.878817	0.575666
AEBP2	PNPLA7	-0.944638	0.546232
AEBP2	SYT11	0.971838	0.552022
AEBP2	AP3B1	0.934051	0.561842
AEBP2	SWAP70	0.982443	0.55979
AEBP2	CDK7	0.980775	0.588232
AEBP2	KATNBL1	0.975792	0.541349
AEBP2	CDC73	0.983209	0.570042
AEBP2	MYBPC3	-0.977244	0.615966
AEBP2	PDGFRA	0.954684	0.574994
AEBP2	ETS1	0.960599	0.532642
AEBP2	DHX9	0.962043	0.57294
AEBP2	EPC2	0.982077	0.552635
AEBP2	SCRN1	0.816706	0.531053
AEBP2	SKIL	0.949581	0.600677
AEBP2	ABI1	0.990815	0.637094
AEBP2	SDCBP	0.974093	0.599275
AEBP2	MMP20	-0.985649	0.53051
AEBP2	ADAM10	0.989211	0.628935
AEBP2	ACTR2	0.978916	0.571503
AEBP2	FBXO11	0.979875	0.61066
AEBP2	NAB1	0.866715	0.499006
AEBP2	DIRC2	0.972403	0.575275
AEBP2	TMOD3	0.914449	0.559688
AEBP2	NUP54	0.916674	0.59919
AEBP2	TMEM117	0.983884	0.598082
AEBP2	SCAF11	0.984577	0.616985
AEBP2	NEDD1	0.98668	0.602471
AEBP2	MTMR6	0.880432	0.551203
AEBP2	RB1	0.970764	0.63581
AEBP2	UBE2Q2	0.980144	0.605481
AEBP2	IQGAP1	0.97993	0.623464
AEBP2	SLC5A2	-0.936423	0.567961
AEBP2	RPL3L	-0.97599	0.674685
AEBP2	RHBDL3	-0.886827	0.588252
AEBP2	TAF4B	0.644259	0.475811
AEBP2	CBLN2	-0.93044	0.449389
AEBP2	XPR1	0.982857	0.549207
AEBP2	CTSK	0.949058	0.580111
AEBP2	HNRNPLL	0.984953	0.556384
AEBP2	SPOPL	0.97933	0.617473
AEBP2	CNTN4	0.986542	0.625358
AEBP2	ARL6IP5	0.969227	0.602253
AEBP2	NXPE3	0.971942	0.529617
AEBP2	CAMK2D	0.905546	0.567125
AEBP2	USP53	0.571153	0.527279
AEBP2	PAM	0.97697	0.588021
AEBP2	ARHGAP18	0.991824	0.625073
AEBP2	GBAS	0.986615	0.606685
AEBP2	LRP12	0.984059	0.546955
AEBP2	SLC39A4	-0.984223	0.623803
AEBP2	CACNA1B	-0.985819	0.571941
AEBP2	ANKRD1	0.392549	0.560501
AEBP2	BTBD10	0.973367	0.54621
AEBP2	ENDOD1	0.940338	0.56552
AEBP2	KIRREL3	-0.617579	0.54626
AEBP2	CSNK1G3	0.972885	0.536727
AEBP2	CWC27	0.954204	0.560773
AEBP2	SMARCA5	0.986498	0.620473
AEBP2	TRIP12	0.986628	0.631197
AEBP2	CACNA2D1	0.969648	0.538808
AEBP2	SEMA3D	0.938533	0.508959
AEBP2	MIER3	0.949386	0.57844
AEBP2	SLC26A2	0.961255	0.593171
AEBP2	GNAQ	0.631637	0.548151
AEBP2	EEF1A1	0.924212	0.498443
AEBP2	FCHO2	0.987945	0.610452
AEBP2	SYN2	-0.983249	0.561484
AEBP2	APPL1	0.954885	0.608
AEBP2	ERG	0.865843	0.530102
AEBP2	DUSP23	-0.949038	0.522759
AEBP2	CDC42SE2	0.980476	0.603207
AEBP2	IRX6	-0.967834	0.523426
AEBP2	LCE2B	-0.961136	0.562122
AEBP2	UBR1	0.971131	0.569236
AEBP2	FAM131B	-0.965273	0.611001
AEBP2	AIRE	-0.988662	0.624349
AEBP2	CACFD1	-0.961077	0.525413
AEBP2	TMEM190	-0.954997	0.580178
AEBP2	S100A1	-0.869229	0.516009
AEBP2	LRRC56	-0.981364	0.624875
AEBP2	SIGLEC16	-0.232258	0.479088
AEBP2	WDR90	-0.965423	0.642161
AEBP2	LAPTM5	0.813591	0.517334
AEBP2	ZNF326	0.57616	0.511067
AEBP2	PEA15	0.890004	0.565452
AEBP2	KLHDC8A	-0.763768	0.523705
AEBP2	SGCB	0.985168	0.561064
AEBP2	GNPDA2	0.932698	0.547328
AEBP2	NIPAL1	0.161212	0.573882
AEBP2	FAM175A	0.943805	0.578378
AEBP2	FSTL1	0.979651	0.629447
AEBP2	ARPC2	0.976415	0.658473
AEBP2	IHH	-0.817483	0.510276
AEBP2	TGFBR2	0.93699	0.516185
AEBP2	PRKCI	0.971109	0.544728
AEBP2	DNAJB14	0.921904	0.530971
AEBP2	SHROOM1	-0.97677	0.576175
AEBP2	COG5	0.952996	0.563737
AEBP2	YWHAZ	0.967358	0.63037
AEBP2	KIAA1429	0.947884	0.565744
AEBP2	TMEM65	0.973692	0.58619
AEBP2	SVEP1	0.949727	0.544122
AEBP2	SLITRK5	-0.805985	0.603301
AEBP2	PGM2L1	0.980233	0.556303
AEBP2	REEP3	0.979651	0.572812
AEBP2	TCP11L2	0.960568	0.5506
AEBP2	SPRED1	0.982156	0.572659
AEBP2	JAM3	0.97164	0.624283
AEBP2	RAB8B	0.987879	0.608512
AEBP2	ASPG	-0.981593	0.566817
AEBP2	ARIH1	0.945049	0.555856
AEBP2	PKD1L2	-0.958789	0.604469
AEBP2	MESP1	-0.972324	0.56483
AEBP2	MYO1A	-0.836698	0.491434
AEBP2	CORO6	-0.935419	0.615329
AEBP2	PSCA	-0.855581	0.515018
AEBP2	ATCAY	-0.948089	0.591242
AEBP2	CTNNB1	0.981597	0.570611
AEBP2	RFWD3	0.901656	0.520104
AEBP2	HR	-0.976506	0.655873
AEBP2	RAB31	0.976356	0.626555
AEBP2	COL3A1	0.950711	0.526277
AEBP2	ADAM9	0.980368	0.562287
AEBP2	CCDC126	0.721428	0.576661
AEBP2	MMGT1	0.948485	0.581558
AEBP2	LUZP1	0.954389	0.547662
AEBP2	RFNG	-0.960599	0.590703
AEBP2	PRY2	-0.966989	0.596341
AEBP2	KBTBD2	0.973289	0.587437
AEBP2	KIAA0232	0.82818	0.490713
AEBP2	KRT38	-0.934034	0.536619
AEBP2	ECEL1	-0.973093	0.610058
AEBP2	PTCRA	-0.985645	0.628352
AEBP2	LKAAEAR1	-0.987017	0.644601
AEBP2	PDE3A	0.963023	0.591622
AEBP2	TMEM134	-0.982744	0.569166
AEBP2	DMXL1	0.922214	0.540139
AEBP2	EGFL7	-0.978672	0.648605
AEBP2	MOB1B	0.982294	0.558551
AEBP2	EIF1AX	0.400199	0.533684
AEBP2	CD7	-0.964601	0.610426
AEBP2	TOPAZ1	-0.965873	0.622728
AEBP2	GPR160	0.935678	0.604369
AEBP2	LEMD3	0.976724	0.601402
AEBP2	DHX36	0.965218	0.524183
AEBP2	CKAP5	0.928381	0.628929
AEBP2	PRR15	-0.978016	0.597509
AEBP2	ZDHHC13	0.992376	0.622644
AEBP2	PPFIA3	-0.968401	0.576749
AEBP2	TBL1XR1	0.952495	0.571775
AEBP2	RNF151	-0.970991	0.564893
AEBP2	PLD6	-0.963278	0.491718
AEBP2	MROH1	-0.102889	0.482813
AEBP2	C14orf119	0.95187	0.563773
AEBP2	PNPLA1	-0.98379	0.548033
AEBP2	CSNK1G2.AS1	-0.969315	0.575806
AEBP2	MAPK15	-0.985934	0.65804
AEBP2	F2R	0.97856	0.528905
AEBP2	CEP97	0.970818	0.57964
AEBP2	PCBP3	-0.0254234	0.480637
AEBP2	AIFM3	-0.983284	0.582798
AEBP2	TREML3P	-0.929856	0.468227
AEBP2	CDR1	0.974122	0.604609
AEBP2	NDUFA4L2	-0.971209	0.561167
AEBP2	BPIFB3	-0.978206	0.605267
AEBP2	PDZD7	-0.95343	0.599311
AEBP2	C1QL4	-0.980291	0.621796
AEBP2	CCDC157	-0.977407	0.602407
AEBP2	COL14A1	0.975618	0.601008
AEBP2	IL17REL	-0.967985	0.556333
AEBP2	TCEAL3	-0.963611	0.596594
AEBP2	CACNA1H	-0.900682	0.573689
AEBP2	LAMA2	0.972655	0.551658
AEBP2	ZNF136	0.981857	0.608532
AEBP2	CD47	0.98713	0.587888
AEBP2	KPNA5	0.980075	0.545444
AEBP2	SLC39A10	0.988021	0.608186
AEBP2	ZNF628	-0.974441	0.554882
AEBP2	FAR1	0.980985	0.59034
AEBP2	S100A10	0.903294	0.558406
AEBP2	EME2	-0.948096	0.553682
AEBP2	SFT2D1	0.966192	0.620265
AEBP2	XAGE1B	-0.983426	0.584541
AEBP2	SPDYC	-0.974112	0.586139
AEBP2	IPO7	0.948871	0.600999
AEBP2	STK38L	0.984608	0.555041
AEBP2	KRTAP2.4	-0.980042	0.653916
AEBP2	PPP1CB	0.980854	0.570584
AEBP2	OR7E5P	-0.169721	0.475235
AEBP2	RNU6.272P	0.0437763	0.513836
AEBP2	RAET1E.AS1	-0.984139	0.569921
AEBP2	C5orf66	-0.920902	0.575937
AEBP2	UPK1A.AS1	-0.918407	0.53172
AEBP2	C19orf24	-0.981675	0.596328
AEBP2	TPI1P2	-0.543796	0.522647
AEBP2	UPK3B	-0.971602	0.560253
AEBP2	NPIPB5	-0.000331318	0.501267
AEBP2	KCTD21.AS1	-0.960999	0.503552
AEBP2	GLI4	-0.978966	0.601198
AEBP2	RNA5SP497	-0.934808	0.521502
AEBP2	RNU4ATAC15P	-0.88823	0.511376
AEBP2	RNU6.1007P	-0.858417	0.499016
AEBP2	SDCCAG3P1	-0.98128	0.59321
AEBP2	LSM14A	0.955912	0.547219
AEBP2	RTEL1	-0.97426	0.56516
AEBP2	SCX	-0.890321	0.591121
AEBP2	SNTB2	0.433845	0.486798
AEBP2	TCF24	-0.958915	0.609696
AEBP2	MRPL12	-0.962881	0.609587
AEBP2	LSM14A.1	0.955912	0.528132
AEBP2	KRTAP2.4.1	-0.980042	0.656626
AEBP2	BAHCC1	-0.985595	0.601043
AEBP2	LUZP6	0.981765	0.568479
AEBP2	RAET1E.AS1.1	-0.984139	0.565938
AEBP2	LHX1	-0.853009	0.565582
AEBP2	CYFIP1	0.815155	0.549531
AEBP2	LRRC56.1	-0.981364	0.630036
AEBP2	CEACAM4.1	-0.95066	0.523155
AEBP2	MAPK15.1	-0.985934	0.663767
AEBP2	LHX1.1	-0.853009	0.570198
AEBP2	MLLT6	-0.496903	0.51658
AEBP2	AKT3.1	0.976905	0.565114
AEBP2	UPK3B.1	-0.971602	0.578534
AEBP2	DRD4.1	-0.975823	0.599178
AEBP2	CDK7.1	0.980775	0.590009
AEBP2	WNT3.1	-0.979706	0.571929
AEBP2	CACFD1.1	-0.961077	0.525413
AEBP2	CYFIP1.1	0.815155	0.549412
AEBP2	MATR3.1	0.991735	0.633005
AEBP2	DHX36.1	0.965218	0.529108
AEBP2	ADAM9.1	0.980368	0.573527
AEBP2	UBE3A.1	0.833491	0.500491
AEBP2	AP3B1.1	0.934051	0.562042
AEBP2	AIRE.1	-0.988662	0.632186
AEBP2	SGCB.1	0.985168	0.562275
AEBP2	SGCD	0.845081	0.540154
AEBP2	MTMR2.1	0.988067	0.592337
AEBP2	SAMHD1.1	0.912196	0.549402
AEBP2	COL3A1.1	0.950711	0.528246
AEBP2	SPTLC2.1	0.986113	0.625594
AEBP2	ANKRD1.1	0.392549	0.563487
AEBP2	MYBPC3.1	-0.977244	0.61991
AEBP2	DSG2.1	0.976995	0.543795
AEBP2	LAMA2.1	0.972655	0.548155
AEBP2	CACNA2D1.1	0.969648	0.532774
AEBP2	CDC73.1	0.983209	0.565536
AEBP2	PRKAR1A.1	0.95232	0.577917
AEBP2	RB1.1	0.970764	0.62405
AEBP2	SLC26A2.1	0.961255	0.600372
AEBP2	LAMP2	0.944447	0.552303
AEBP2	SMC3.1	0.945233	0.599563
AEBP2	TGFBR2.1	0.93699	0.514635
AEBP2	STAG2.1	0.975878	0.571749
AEBP2	MAPK1.1	0.98729	0.613897
AFF1	IDS	0.784883	0.420937
AFF1	HFE	-0.963561	0.413277
AFF1	LYPLA2	-0.00950314	0.417731
AFF1	MAMLD1	0.858649	0.446858
AFF1	ERP44	-0.881118	0.481095
AFF1	ALG1	-0.901059	0.477524
AFF1	TRIO	0.961077	0.492244
AFF1	ARAP2	0.934137	0.464107
AFF1	PIGV	-0.93821	0.444136
AFF1	SPEN	0.95691	0.466618
AFF1	MTFR1	-0.971472	0.458076
AFF1	MAST4	0.172639	0.452723
AFF1	WBSCR22	-0.777695	0.494487
AFF1	EXOSC5	-0.731383	0.429214
AFF1	TNS1	0.928161	0.460652
AFF1	DLGAP4	0.863	0.474311
AFF1	AARS	-0.970626	0.433408
AFF1	PLEKHG2	0.321921	0.451597
AFF1	PCSK5	0.943624	0.463634
AFF1	TFIP11	-0.803405	0.458025
AFF1	TTC28	0.523559	0.489833
AFF1	BRD1	0.890206	0.445195
AFF1	NFATC2	0.947905	0.480272
AFF1	DGKH	0.941192	0.464673
AFF1	NFAT5	0.9436	0.485426
AFF1	ARHGAP21	0.920332	0.470384
AFF1	PTGES3L.AARSD1	-0.603473	0.408316
AFF1	KLF3	0.199325	0.530742
AFF1	FNBP4	0.780035	0.448359
AFF1	FOXRED1	-0.932853	0.468524
AFF1	SLC39A7	-0.927489	0.446145
AFF1	TIMMDC1	-0.972413	0.45289
AFF1	INO80D	0.962132	0.499691
AFF1	AAK1	0.971109	0.455281
AFF1	SFPQ	0.972383	0.509447
AFF1	PRRC2C	0.979352	0.456632
AFF1	ESYT2	0.940186	0.467185
AFF1	KLF7	0.238869	0.443045
AFF1	SPCS2	-0.93878	0.407353
AFF1	COQ6	-0.946753	0.476373
AFF1	MED13L	0.986004	0.471055
AFF1	SLC17A3	-0.665605	0.477174
AFF1	MED20	-0.891999	0.458962
AFF1	AHNAK	0.983443	0.489039
AFF1	FAM193A	0.929803	0.423893
AFF1	GZF1	-0.0166471	0.4204
AFF1	INO80	0.901662	0.465657
AFF1	SUMF2	-0.974997	0.383507
AFF1	NOTCH2	0.921766	0.489424
AFF1	NAV1	0.820909	0.458751
AFF1	MTO1	-0.960153	0.494547
AFF1	LRCH1	0.964949	0.431021
AFF1	DCTN3	-0.957877	0.462696
AFF1	TLE3	5.36e-05	0.441833
AFF1	POU2F1	0.0226737	0.472182
AFF1	GMPPA	-0.91921	0.423315
AFF1	BDP1	0.961941	0.445943
AFF1	MFHAS1	0.0183423	0.469014
AFF1	HIRIP3	-0.961177	0.419112
AFF1	TMEM45B	-0.0164787	0.51295
AFF1	SACS	0.887601	0.438601
AFF1	RPUSD3	-0.976378	0.438333
AFF1	DSCR3	-0.909031	0.486839
AFF1	SKI	0.785182	0.423638
AFF1	NIT1	-0.925418	0.410741
AFF1	RUNX1	0.962486	0.433122
AFF1	CYB5R1	-0.972707	0.436602
AFF1	KALRN	0.968309	0.490991
AFF1	TRAPPC10	0.948507	0.416326
AFF1	SLC1A7	-1.06e-06	0.425107
AFF1	LRPAP1	-0.965297	0.44943
AFF1	GHITM	-0.937773	0.470533
AFF1	C11orf74	-0.752947	0.424449
AFF1	KMT2D	0.863064	0.507407
AFF1	TRAPPC9	0.776333	0.453636
AFF1	SF1	0.949685	0.446331
AFF1	CHTF8	-0.967661	0.440813
AFF1	LMAN2	-0.981845	0.488196
AFF1	LUZP1	0.789141	0.438104
AFF1	NANP	-0.000419697	0.452064
AFF1	RALGAPB	0.896175	0.472133
AFF1	C1GALT1C1	-0.722216	0.46616
AFF1	ATPAF2	-0.984297	0.437365
AFF1	CSPG4	0.510057	0.423535
AFF1	MBLAC2	-0.861619	0.420725
AFF1	SSNA1	-0.820017	0.448985
AFF1	MEX3C	0.18139	0.449356
AFF1	CSTF2T	-0.616042	0.451685
AFF1	GADD45GIP1	-4.78e-05	0.486296
AFF1	BBS10	-0.704107	0.450299
AFF1	TRAK1	0.977423	0.467697
AFF1	EP400	0.942447	0.497672
AFF1	TBL3	-0.893467	0.399213
AFF1	NOMO2	-0.911717	0.453625
AFF1	TEAD1	0.874589	0.414121
AFF1	NHEJ1	-0.966505	0.413722
AFF1	BSPH1	-9.55e-07	0.426011
AFF1	GPR21	0.0605642	0.487274
AFF1	CC2D2B	-3.25e-06	0.445133
AFF1	TRRAP	0.804027	0.478617
AFF1	RAD54B	-8.66e-06	0.4755
AFF1	SIPA1L1	0.812278	0.467419
AFF1	DNM3	0.0109028	0.418554
AFF1	ASNA1	-0.946552	0.511382
AFF1	CDC42BPB	0.840741	0.434403
AFF1	FOXJ3	0.957151	0.47291
AFF1	RN7SKP184	0.95917	0.43578
AFF1	RNU4.82P	0.000887552	0.442712
AFF1	RNY3P2	0.811221	0.424405
AFF1	RNU6.653P	0.262559	0.467297
AFF1	RNU6.238P	0.956212	0.433344
AFF1	RNU6.560P	0.736258	0.478112
AFF1	RNU6.681P	0.407156	0.472098
AFF1	RN7SKP224	0.0145723	0.430555
AFF1	RNU6.173P	0.387935	0.458961
AFF1	RNU6.353P	0.159619	0.431341
AFF1	RNU6.522P	0.163731	0.484407
AFF1	RN7SKP78	0.936338	0.491468
AFF1	RN7SKP9	0.537283	0.434774
AFF1	RNU6.580P	0.865906	0.452524
AFF1	RNU6.407P	0.749156	0.43553
AFF1	RNY4P10	0.135713	0.440406
AFF1	TBC1D8	0.899895	0.522889
AFF1	SLC39A7.1	-0.927489	0.453627
AFF1	RNU6.1056P	0.000159169	0.449379
AFF1	SNORA70B	0.782673	0.451846
AFF1	SNORD116.1	0.88677	0.475037
AFF1	RNU6.125P	0.354059	0.423827
AFF1	RNU1.89P	0.478834	0.420119
AFF1	SNORA80E	0.763909	0.455144
AFF1	RNU6.876P	0.00242635	0.433044
AFF1	PHB2	-0.809447	0.485563
AFF1	ZNF407	0.467033	0.50121
AFF1	RN7SKP154	8.49e-05	0.466794
AFF1	RNU6.325P	0.0747727	0.419939
AFF1	SLC39A7.2	-0.927489	0.446145
AFF1	SLC39A7.3	-0.927489	0.446145
AFF1	SLC39A7.4	-0.927489	0.439624
AFF1	SLC39A7.5	-0.927489	0.439624
AFF1	PPP1R2P3	-0.000317901	0.443071
AFF1	SCARNA10	0.687695	0.411967
AFF1	RN7SL328P	0.399308	0.456441
AFF1	RN7SL517P	0.964541	0.488856
AFF1	CNTF	0.00174558	0.42294
AFF1	RN7SL775P	0.937554	0.494379
AFF1	RN7SL141P	0.831687	0.425517
AFF1	NPIPB5	0.846525	0.458903
AFF1	RN7SL430P	0.218772	0.479067
AFF1	NFS1	-0.968199	0.457288
AFF1	RNU6.998P	0.313072	0.413883
AFF1	RNU6.100P	0.692822	0.521394
AFF1	BDP1.1	0.961941	0.446722
AFF1	BDP1.2	0.961941	0.445943
AFF1	ANKRD20A3	0.0127966	0.464283
AFF1	SCARNA10.1	0.687695	0.411434
AFF1	HIST1H4D	-4.37e-06	0.431574
AFF1	FLJ42393	0.966565	0.456868
AFF1	CLN3	-0.924234	0.41854
AFF1	RN7SK	0.145612	0.429983
AFF1	INO80D.1	0.962132	0.496915
AFF1	WDFY4	0.258122	0.443107
AFF1	AARS.1	-0.970626	0.415417
AFF1	RUNX1.1	0.962486	0.438429
AFF1	SF1.1	0.949685	0.446331
AFF1	HFE.1	-0.963561	0.412944
AFF1	NHEJ1.1	-0.966505	0.407962
AFF2	ITGA2B	0.300612	0.434231
AFF2	ARHGAP4	0.00286408	0.417705
AFF2	KCNN4	0.04138	0.454008
AFF2	C6orf118	0.0176925	0.431556
AFF2	FAM210B	0.00268334	0.414533
AFF2	BIN3	1.43e-07	0.411478
AFF2	PIGF	-0.327377	0.401215
AFF2	PANX3	9.17e-06	0.418274
AFF2	ING5	-0.00251277	0.403149
AFF2	OR10K1	0.0334005	0.420683
AFF2	BBS12	-0.00747306	0.42605
AFF2	FAM101B	0.641942	0.441906
AFF2	RNU6-396P	-7.78e-07	0.421876
AFF2	RN7SKP167	0.0218623	0.399349
AFF2	OR5H6	4.15e-06	0.432642
AFF2	GSTM5P1	1.2e-06	0.450363
AFF2	RN7SL51P	0.00794289	0.40613
AFF2	RN7SL72P	0.004121	0.413291
AFF3	ST7	0.00014067	0.460651
AFF3	CRISP3	0.580577	0.458681
AFF3	VIPR2	0.0469252	0.413374
AFF3	SMARCD2	4.68e-05	0.408003
AFF3	SLC2A9	0.000605498	0.44333
AFF3	RHAG	0.415381	0.446445
AFF3	MEP1A	0.0339618	0.430494
AFF3	MMP8	0.838864	0.443834
AFF3	MYB	0.562579	0.435244
AFF3	ATP8A2	-0.00206705	0.441328
AFF3	COG3	2.12e-05	0.467851
AFF3	CLGN	0.0926196	0.467848
AFF3	SPTA1	0.865593	0.433449
AFF3	FAM129C	0.855174	0.460406
AFF3	AHSP	0.46936	0.448077
AFF3	OR8U1	0.0589032	0.436575
AFF3	ARPP21	0.849301	0.42575
AFF3	SUGCT	0.00365256	0.421355
AFF3	GLDC	0.0251462	0.420345
AFF3	UBA7	-1.5e-06	0.423726
AFF3	TMEM119	-0.000785236	0.440346
AFF3	THSD4	-0.227206	0.456715
AFF3	PAX5	0.868441	0.384949
AFF3	KLHL14	0.596778	0.446795
AFF3	LEKR1	-1.07e-06	0.383804
AFF3	RNU6.1120P	0.000142523	0.430943
AFF3	HBM	0.662577	0.435104
AFF3	OR8U1.1	0.0589032	0.436575
AFF3	GLDC.1	0.0251462	0.420345
AFF3	TYMS	0.0119243	0.46384
AFF4	BAD	-0.74548	0.499393
AFF4	COPZ2	-0.481608	0.441774
AFF4	SPAG9	0.994253	0.645754
AFF4	MLXIPL	-0.932024	0.509595
AFF4	MAP4K3	0.98994	0.585436
AFF4	WWTR1	0.986863	0.558552
AFF4	SAMD4A	0.955608	0.558272
AFF4	RNF19A	0.984884	0.601079
AFF4	TRIO	0.982318	0.483452
AFF4	VCAN	0.971034	0.564885
AFF4	DSG2	0.973819	0.500599
AFF4	PREX2	0.972625	0.514538
AFF4	ARAP2	0.986939	0.574118
AFF4	MAP4	0.988536	0.539434
AFF4	USP13	0.824107	0.534801
AFF4	ATP11B	0.964513	0.538977
AFF4	LAMC2	0.978265	0.55796
AFF4	ZC3H11A	0.764126	0.453741
AFF4	CDK17	0.991302	0.636209
AFF4	ISOC2	-0.961529	0.555551
AFF4	SLK	0.990701	0.56724
AFF4	PFKP	0.971163	0.536007
AFF4	ATP1B3	0.906903	0.489253
AFF4	MAP4K4	0.95016	0.526088
AFF4	LMCD1	0.989405	0.640887
AFF4	BCS1L	-0.953259	0.453293
AFF4	RASAL2	0.990916	0.550634
AFF4	DGKD	0.273581	0.477881
AFF4	SYNJ2	0.989448	0.523417
AFF4	RFX3	0.990165	0.50127
AFF4	FAT1	0.990049	0.554852
AFF4	CD59	0.971598	0.505037
AFF4	GPATCH2L	0.9691	0.531842
AFF4	AAAS	-0.917329	0.491293
AFF4	HIVEP1	0.907865	0.490888
AFF4	DSP	0.979882	0.484197
AFF4	SIRT1	0.759963	0.423351
AFF4	ABL1	0.892893	0.466216
AFF4	CDHR5	-0.239059	0.457733
AFF4	BRD1	0.094428	0.464754
AFF4	NFATC2	0.982017	0.548106
AFF4	STK4	0.852922	0.545164
AFF4	MTG2	-0.987824	0.488565
AFF4	SMCHD1	0.949394	0.622059
AFF4	STK24	0.985631	0.485059
AFF4	RGCC	0.975023	0.530076
AFF4	DGKH	0.98772	0.481207
AFF4	TSC22D1	0.927815	0.438705
AFF4	CRISPLD2	0.993359	0.599051
AFF4	ABCC1	0.899758	0.544527
AFF4	TJP1	0.978349	0.542363
AFF4	ILVBL	-0.890038	0.460891
AFF4	CARD8	6.39e-07	0.445595
AFF4	GLIS3	0.980436	0.477273
AFF4	PDLIM1	0.954629	0.572253
AFF4	MAPK8	0.923777	0.454083
AFF4	SFXN3	0.27468	0.477354
AFF4	TNKS2	0.987302	0.581461
AFF4	ARHGAP21	0.9851	0.58712
AFF4	SMURF2	0.988769	0.605645
AFF4	CHIC2	0.98893	0.597711
AFF4	MLEC	-0.970393	0.501111
AFF4	ITFG2	-0.8826	0.471466
AFF4	COL12A1	0.983399	0.492428
AFF4	MAK	0.934646	0.526733
AFF4	NEDD9	0.984243	0.523752
AFF4	DUSP22	0.0582905	0.418556
AFF4	LAMA4	0.825922	0.536206
AFF4	CDH6	0.946789	0.497656
AFF4	PDE4D	0.989744	0.535133
AFF4	DPYSL3	0.950365	0.613297
AFF4	HYAL1	-0.98443	0.474869
AFF4	CBLB	0.98854	0.608505
AFF4	C3orf52	0.991173	0.533071
AFF4	HEMK1	-0.96979	0.50001
AFF4	FAHD2A	-0.984742	0.431459
AFF4	SPTBN1	0.980171	0.525265
AFF4	ABCB6	-0.957367	0.444587
AFF4	AAK1	0.964623	0.510627
AFF4	SPR	-0.98426	0.500805
AFF4	SFPQ	0.987763	0.621472
AFF4	RHOU	0.941762	0.503375
AFF4	AGMAT	-0.825077	0.470699
AFF4	RLF	0.97567	0.606752
AFF4	KDM5B	0.974429	0.601798
AFF4	PRRC2C	0.991143	0.514645
AFF4	ESYT2	0.993978	0.612061
AFF4	CAMSAP2	0.984346	0.6061
AFF4	CTGF	0.964279	0.582158
AFF4	ABCD4	-0.779074	0.433438
AFF4	CRIPT	4.14e-07	0.483475
AFF4	MOB3B	0.885774	0.52623
AFF4	MTHFD1L	0.980649	0.507051
AFF4	PLEKHG1	0.977919	0.508389
AFF4	PPP3CC	0.879711	0.496216
AFF4	AKAP1	-0.972953	0.531214
AFF4	KHDRBS1	0.988273	0.604329
AFF4	INHBA	0.98336	0.495758
AFF4	RASSF8	0.986985	0.535049
AFF4	SMUG1	-0.95968	0.541112
AFF4	NCOA3	0.564772	0.524041
AFF4	PARD6B	0.982294	0.634557
AFF4	ATXN1	0.945279	0.479869
AFF4	LRRFIP1	0.993654	0.641417
AFF4	DOK4	-0.0277737	0.481254
AFF4	SLC25A23	-0.935873	0.467061
AFF4	GPCPD1	0.961321	0.496629
AFF4	KLC1	0.97241	0.492523
AFF4	IGFLR1	-0.907032	0.494792
AFF4	TRAP1	-0.000105794	0.453228
AFF4	MASP1	-0.00350719	0.397567
AFF4	PHF20L1	0.942471	0.515714
AFF4	ZSWIM6	0.98828	0.660997
AFF4	MAP1B	0.984658	0.517859
AFF4	SLX1A	-0.961744	0.482199
AFF4	STARD13	0.967936	0.484058
AFF4	ATP13A3	0.972645	0.459987
AFF4	ROCK2	0.925107	0.477226
AFF4	TMEM2	0.963009	0.552127
AFF4	HNF1A	-0.947803	0.488068
AFF4	PAN2	-0.982018	0.463377
AFF4	AHI1	0.904167	0.49126
AFF4	LAMC1	0.98369	0.564177
AFF4	SERPINE2	0.926989	0.517459
AFF4	RAPGEF5	0.985362	0.62611
AFF4	VEZF1	0.973454	0.481574
AFF4	SKIL	0.988006	0.510726
AFF4	FLOT1	-0.000941231	0.571271
AFF4	CPEB2	0.615902	0.470243
AFF4	SULF1	0.943529	0.518864
AFF4	THBS1	0.988576	0.636504
AFF4	FBXO11	0.720549	0.482077
AFF4	ABI2	0.980709	0.512002
AFF4	ITGAV	0.987902	0.581005
AFF4	SHROOM3	0.962922	0.445339
AFF4	C1RL	-0.980464	0.427411
AFF4	PELI2	0.972352	0.488557
AFF4	USP3	0.993107	0.580222
AFF4	CDH11	0.876665	0.518198
AFF4	SLC14A1	-0.00209148	0.426556
AFF4	CTTNBP2NL	0.977965	0.554896
AFF4	ABL2	0.990144	0.623677
AFF4	TP53BP2	0.987451	0.517337
AFF4	TPM3	0.984542	0.461304
AFF4	CEP170	0.987101	0.524752
AFF4	ACKR2	-0.870254	0.446011
AFF4	ANK2	0.977934	0.550911
AFF4	NAF1	0.691517	0.519742
AFF4	PLK2	0.94498	0.51883
AFF4	ARHGAP26	0.987249	0.486023
AFF4	TIAM2	0.97514	0.532365
AFF4	WTAP	0.97084	0.521152
AFF4	CREB5	0.99157	0.612309
AFF4	DOCK5	0.984819	0.525753
AFF4	TACC1	0.994014	0.627955
AFF4	UGCG	0.988737	0.59994
AFF4	ANKRD1	0.979916	0.591504
AFF4	ITGB1	0.988979	0.543453
AFF4	ARID5B	0.983293	0.616954
AFF4	PRSS23	0.924975	0.537832
AFF4	CRIM1	0.989566	0.609056
AFF4	EPS8	0.958975	0.534887
AFF4	QDPR	-0.962274	0.480206
AFF4	ADAM17	0.975774	0.636045
AFF4	DST	0.957899	0.538275
AFF4	HSPB8	0.956714	0.555348
AFF4	CCDC50	0.975389	0.485722
AFF4	CAST	0.972715	0.512228
AFF4	CHD1	0.979923	0.570879
AFF4	SH3RF1	0.991181	0.62078
AFF4	PDLIM3	0.988551	0.551195
AFF4	ADAMTS1	0.474547	0.485276
AFF4	RASA2	0.990574	0.549444
AFF4	BACH1	0.987559	0.585003
AFF4	NPTN	0.873125	0.505653
AFF4	SAMD8	0.970502	0.550617
AFF4	RAB11FIP1	0.986799	0.501068
AFF4	DHRS1	-0.023879	0.431683
AFF4	NLRP14	-0.000993363	0.481993
AFF4	TSPAN33	-0.982537	0.463194
AFF4	SON	0.965919	0.514304
AFF4	TAOK1	0.97795	0.498313
AFF4	FAM102B	0.987716	0.597724
AFF4	C1orf115	-0.979928	0.508249
AFF4	HAAO	-0.789344	0.435617
AFF4	SGPP2	0.934023	0.485942
AFF4	RNF149	0.977327	0.575499
AFF4	ATP1A1	0.949415	0.511345
AFF4	PRKCI	0.978872	0.56368
AFF4	ADAMTS9	0.984834	0.575462
AFF4	TIPARP	0.947602	0.515389
AFF4	MEAF6	0.904946	0.518339
AFF4	ERMAP	-0.981963	0.472407
AFF4	ELOVL7	0.978143	0.51545
AFF4	SLC25A46	-0.834027	0.497817
AFF4	YWHAZ	0.98447	0.582316
AFF4	GEM	0.906608	0.539015
AFF4	PDP1	0.964746	0.53958
AFF4	RPP25L	-0.982785	0.471043
AFF4	TMEM65	0.948243	0.517421
AFF4	RASEF	0.992527	0.628673
AFF4	PGM2L1	0.958284	0.557039
AFF4	BEND7	0.872238	0.438391
AFF4	CCDC186	0.978761	0.550968
AFF4	ZFYVE1	-0.0039687	0.412496
AFF4	ISCA2	-0.983149	0.47625
AFF4	SPINT1	0.865468	0.498435
AFF4	FBN1	0.892844	0.579617
AFF4	ARIH1	0.968995	0.549213
AFF4	RNF169	0.975477	0.500844
AFF4	WEE1	0.956493	0.504154
AFF4	EVA1C	0.977391	0.468474
AFF4	ZBTB43	0.975696	0.598323
AFF4	PCSK9	-0.958964	0.509104
AFF4	CXCL8	0.966489	0.559727
AFF4	AKAP13	0.995161	0.671724
AFF4	OR8B12	-2.87e-06	0.461075
AFF4	HAS2	0.980841	0.54261
AFF4	KRT19	0.977778	0.499839
AFF4	DSEL	0.949892	0.494905
AFF4	JMJD1C	0.992644	0.593796
AFF4	MALT1	0.981534	0.528871
AFF4	PDE3A	0.985835	0.536881
AFF4	DMXL1	0.953283	0.528283
AFF4	RNASEH2C	-0.909862	0.40914
AFF4	CHD2	0.990129	0.499879
AFF4	HEG1	0.989003	0.514674
AFF4	B3GNT5	0.989999	0.605633
AFF4	MEX3C	0.957385	0.519085
AFF4	MYO1D	0.835045	0.482889
AFF4	ANKLE2	0.969833	0.558346
AFF4	NAP1L4P1	0.962471	0.525225
AFF4	MBOAT4	0.947427	0.470786
AFF4	C17orf62	-0.27649	0.499804
AFF4	SLC25A42	-0.938875	0.458535
AFF4	GSTA5	-0.60643	0.493207
AFF4	TMPRSS2	0.413949	0.422697
AFF4	CRELD2	-0.395621	0.533863
AFF4	THAP7	-0.959585	0.541317
AFF4	C1QTNF8	-0.687181	0.476334
AFF4	ZBTB3	-0.968422	0.499072
AFF4	TEAD1	0.985528	0.494045
AFF4	RGPD1	0.986099	0.521848
AFF4	GRAPL	-0.212246	0.426769
AFF4	PGAP1	0.987895	0.511429
AFF4	SLC2A10	-0.976171	0.461631
AFF4	ZNF460	0.991264	0.586203
AFF4	FOXJ3	0.987443	0.561034
AFF4	SMC5	0.916039	0.499711
AFF4	MIRLET7F1	0.707752	0.536374
AFF4	SNORA31	0.673049	0.481612
AFF4	RNU6.212P	0.470971	0.451715
AFF4	RNU6.492P	0.970786	0.519609
AFF4	RNU6.433P	0.991424	0.615734
AFF4	RNU6.251P	0.951214	0.500936
AFF4	SNORD114.26	0.966115	0.550404
AFF4	RNU4.24P	0.989034	0.554331
AFF4	SNORA16B	0.588876	0.506418
AFF4	RN7SKP78	0.919801	0.546197
AFF4	SNORD113.3	0.854018	0.531542
AFF4	CHML	0.990692	0.620119
AFF4	FLOT1.1	-0.000941231	0.570761
AFF4	FLOT1.2	-0.000941231	0.566577
AFF4	SNORD116.16	0.677846	0.44813
AFF4	SNORA19	0.982828	0.494691
AFF4	MIR28	0.573493	0.41506
AFF4	MIR154	0.895269	0.546228
AFF4	SNORA48	0.97476	0.548936
AFF4	SNORA48.1	0.97476	0.552188
AFF4	SNORA48.2	0.97476	0.525584
AFF4	SNORA48.3	0.97476	0.539042
AFF4	SNORA48.4	0.97476	0.543052
AFF4	SNORA48.5	0.97476	0.533213
AFF4	SNORA48.6	0.97476	0.524997
AFF4	SNORA48.7	0.97476	0.5483
AFF4	SNORA48.8	0.97476	0.543052
AFF4	SNORA48.9	0.97476	0.543052
AFF4	LINC00152	0.988093	0.59353
AFF4	SNORA19.1	0.982828	0.49381
AFF4	RN7SKP268	0.971238	0.473969
AFF4	RNA5SP294	0.97505	0.497732
AFF4	FLOT1.3	-0.000941231	0.570761
AFF4	C4B	-0.845406	0.432316
AFF4	C4B.1	-0.845406	0.434355
AFF4	FLOT1.4	-0.000941231	0.565866
AFF4	C4B.2	-0.845406	0.432316
AFF4	C4B.3	-0.845406	0.434355
AFF4	FLOT1.5	-0.000941231	0.561682
AFF4	FLOT1.6	-0.000941231	0.565133
AFF4	FLOT1.7	-0.000941231	0.556054
AFF4	C4B.4	-0.845406	0.432316
AFF4	RN7SL800P	0.964266	0.471504
AFF4	RN7SL81P	0.982666	0.483105
AFF4	ANP32C	-0.658977	0.449826
AFF4	SNORA31.1	0.673049	0.486054
AFF4	SNORA19.2	0.982828	0.49381
AFF4	SNORA31.2	0.673049	0.481612
AFF4	SNORA31.3	0.673049	0.480874
AFF4	SNORA31.4	0.673049	0.477122
AFF4	SNORA19.3	0.982828	0.493245
AFF4	SNORA31.5	0.673049	0.481612
AFF4	SNORA31.6	0.673049	0.477861
AFF4	SNORA31.7	0.673049	0.494643
AFF4	SNORA31.8	0.673049	0.477861
AFF4	SNORA48.10	0.97476	0.537888
AFF4	SNORA31.9	0.673049	0.481265
AFF4	SNORA31.10	0.673049	0.494643
AFF4	SNORA31.11	0.673049	0.482053
AFF4	SNORA31.12	0.673049	0.486054
AFF4	SNORA31.13	0.673049	0.486054
AFF4	SNORA31.14	0.673049	0.482053
AFF4	SNORA31.15	0.673049	0.480874
AFF4	SNORA31.16	0.673049	0.481612
AFF4	SNORA31.17	0.673049	0.494643
AFF4	SNORA48.11	0.97476	0.543052
AFF4	SNORA48.12	0.97476	0.537301
AFF4	SNORA31.18	0.673049	0.481612
AFF4	RNA5SP278	2.05e-07	0.435864
AFF4	SNORA31.19	0.673049	0.481265
AFF4	SNORA31.20	0.673049	0.482053
AFF4	SNORA31.21	0.673049	0.485266
AFF4	SNORA31.22	0.673049	0.481265
AFF4	SNORA31.23	0.673049	0.480874
AFF4	SNORA31.24	0.673049	0.482053
AFF4	SNORA31.25	0.673049	0.477861
AFF4	SNORA31.26	0.673049	0.485331
AFF4	DSEL.1	0.949892	0.494905
AFF4	SNORA48.13	0.97476	0.558871
AFF4	SNORA48.14	0.97476	0.558235
AFF4	SNORA48.15	0.97476	0.535607
AFF4	SNORA48.16	0.97476	0.537888
AFF4	RNF115	0.163386	0.498733
AFF4	SNORA48.17	0.97476	0.558871
AFF4	SNORA48.18	0.97476	0.54135
AFF4	SNORA48.19	0.97476	0.534972
AFF4	CDHR5.1	-0.239059	0.462702
AFF4	SGK223	0.908321	0.440572
AFF4	SNORA31.27	0.673049	0.494643
AFF4	CEP170.1	0.987101	0.536538
AFF4	CRIM1.1	0.989566	0.612743
AFF4	TJP1.1	0.978349	0.532329
AFF4	ABCC1.1	0.899758	0.522409
AFF4	AGPAT4.IT1	0.96298	0.461438
AFF4	DGKD.1	0.273581	0.456751
AFF4	CPEB2.1	0.615902	0.498459
AFF4	C4B.5	-0.845406	0.432316
AFF4	HSPB8.1	0.956714	0.56381
AFF4	PCSK9.1	-0.958964	0.509104
AFF4	RNASEH2C.1	-0.909862	0.414884
AFF4	ANK2.1	0.977934	0.552699
AFF4	MASP1.1	-0.00350719	0.392661
AFF4	ANKRD1.1	0.979916	0.599519
AFF4	DSG2.1	0.973819	0.506417
AFF4	CD59.1	0.971598	0.51532
AFF4	DSP.1	0.979882	0.480899
AFF4	LAMA4.1	0.825922	0.519881
AFF4	HNF1A.1	-0.947803	0.482594
AFF4	STK4.1	0.852922	0.548948
AFF4	BCS1L.1	-0.953259	0.450251
AFF4	FBN1.1	0.892844	0.552789
AHCTF1	SPAG9	0.920049	0.486514
AHCTF1	STRAP	0.72776	0.476247
AHCTF1	PHF20	0.956493	0.475607
AHCTF1	UBA6	0.942738	0.481962
AHCTF1	ZFYVE16	0.860201	0.45153
AHCTF1	PARP3	-0.837385	0.437635
AHCTF1	HSPA5	0.000537004	0.48194
AHCTF1	GDI2	0.0141082	0.46407
AHCTF1	BTBD1	0.808554	0.508604
AHCTF1	DDX3Y	5.43e-07	0.477999
AHCTF1	FBXW11	0.872001	0.421229
AHCTF1	SLC1A3	0.855647	0.492898
AHCTF1	DNM1L	0.950812	0.518958
AHCTF1	RFX2	0.0019727	0.449641
AHCTF1	IRAK3	0.958763	0.535362
AHCTF1	SCFD1	0.0219355	0.484549
AHCTF1	MAPK1	0.947274	0.46315
AHCTF1	RTCB	0.0129277	0.496471
AHCTF1	SPTLC2	0.948143	0.456413
AHCTF1	SARS2	-0.0133661	0.453855
AHCTF1	TNKS2	0.935761	0.469976
AHCTF1	FAM208B	0.78368	0.482613
AHCTF1	CHIC2	0.967259	0.51072
AHCTF1	ELF2	0.896601	0.419545
AHCTF1	NUP98	0.967911	0.523133
AHCTF1	RAB5B	-0.899838	0.458285
AHCTF1	KCTD20	0.918327	0.510225
AHCTF1	PDE4D	0.952515	0.455283
AHCTF1	KPNA1	0.906608	0.415868
AHCTF1	ARMC8	0.974851	0.487329
AHCTF1	USP4	0.121605	0.479749
AHCTF1	IL1RL1	0.848948	0.45646
AHCTF1	SENP5	0.79695	0.486118
AHCTF1	HOXB3	-0.875682	0.49144
AHCTF1	IFI6	0.0110729	0.482446
AHCTF1	ARPP19	0.843477	0.508878
AHCTF1	ZSWIM6	0.837728	0.512828
AHCTF1	UBE2G1	0.00697204	0.488594
AHCTF1	TMEM106C	4.45e-06	0.511854
AHCTF1	SYNCRIP	0.884804	0.479368
AHCTF1	DHX9	0.437973	0.530969
AHCTF1	BZW2	0.61905	0.463349
AHCTF1	BIN1	-0.853914	0.412652
AHCTF1	THBS1	0.900938	0.483218
AHCTF1	BCAR3	-0.708661	0.411583
AHCTF1	ACTR2	0.536073	0.450233
AHCTF1	ETNK1	0.967408	0.49785
AHCTF1	XPR1	0.940616	0.479004
AHCTF1	LBR	0.900168	0.487728
AHCTF1	G3BP1	0.918906	0.445289
AHCTF1	MTDH	1.62e-06	0.462677
AHCTF1	ADAM17	0.959908	0.529157
AHCTF1	C18orf25	0.958518	0.485496
AHCTF1	HNRNPU	0.64651	0.486052
AHCTF1	PI4K2A	0.600423	0.490313
AHCTF1	EEF1A1	0.907239	0.458614
AHCTF1	SAMD8	0.765644	0.476881
AHCTF1	AIRE	-0.933722	0.511041
AHCTF1	S100A1	-0.254484	0.469011
AHCTF1	PPP1R16A	-0.735694	0.472495
AHCTF1	C5orf45	-0.928555	0.47167
AHCTF1	SLC30A7	0.936392	0.419044
AHCTF1	NLRP3	0.227341	0.467182
AHCTF1	PEX13	0.000345214	0.470034
AHCTF1	RNF149	0.939598	0.473668
AHCTF1	HIPK1	0.91756	0.484161
AHCTF1	EOGT	0.909756	0.498736
AHCTF1	GAPVD1	0.952164	0.463584
AHCTF1	SPTSSA	0.88197	0.448413
AHCTF1	WRN	0.562579	0.498843
AHCTF1	ARIH1	0.9379	0.495838
AHCTF1	TNIP2	8.68e-05	0.448849
AHCTF1	MOB1B	0.960365	0.524187
AHCTF1	PSMD1	0.466496	0.420296
AHCTF1	LEMD3	0.964949	0.512753
AHCTF1	RGMB	-6.62e-06	0.445008
AHCTF1	DHX36	0.953378	0.469085
AHCTF1	KPNA2	0.771309	0.477287
AHCTF1	SFMBT2	0.00068226	0.400657
AHCTF1	SNORA21	0.967046	0.47414
AHCTF1	SNORA27	0.986018	0.460143
AHCTF1	RNU6.433P	0.757969	0.474081
AHCTF1	SNORA27.1	0.986018	0.460143
AHCTF1	SNORA20	0.976591	0.426606
AHCTF1	SNORD52	0.793417	0.507468
AHCTF1	SNORA27.2	0.986018	0.46326
AHCTF1	SNORD6	0.843853	0.488945
AHCTF1	CHML	0.945553	0.527037
AHCTF1	ZDBF2	0.103981	0.442395
AHCTF1	NFKBIL1	-0.358289	0.446483
AHCTF1	IPO7	0.913084	0.478979
AHCTF1	NFKBIL1.1	-0.358289	0.434724
AHCTF1	SNORA20.1	0.976591	0.429628
AHCTF1	SNORA75	0.975095	0.470004
AHCTF1	SNORA75.1	0.975095	0.472795
AHCTF1	SNORD15A	0.9375	0.397183
AHCTF1	SNORA20.2	0.976591	0.4295
AHCTF1	SNORA27.3	0.986018	0.46535
AHCTF1	SNORA20.3	0.976591	0.431286
AHCTF1	SNORD15B	0.974513	0.468897
AHCTF1	MIR136	0.455383	0.440984
AHCTF1	SNORD12C	0.969686	0.431573
AHCTF1	SNORA48	0.811662	0.469929
AHCTF1	SNORA48.1	0.811662	0.463446
AHCTF1	SNORA48.2	0.811662	0.463311
AHCTF1	SNORA48.3	0.811662	0.452603
AHCTF1	SNORA48.4	0.811662	0.462776
AHCTF1	SNORA48.5	0.811662	0.462776
AHCTF1	SNORA75.2	0.975095	0.466954
AHCTF1	SNORA75.3	0.975095	0.46685
AHCTF1	SNORA48.6	0.811662	0.469929
AHCTF1	SNORA48.7	0.811662	0.456757
AHCTF1	SNORA75.4	0.975095	0.47181
AHCTF1	SNORA75.5	0.975095	0.465243
AHCTF1	SNORA75.6	0.975095	0.469396
AHCTF1	SNORA48.8	0.811662	0.463311
AHCTF1	SNORA75.7	0.975095	0.462105
AHCTF1	SNORA48.9	0.811662	0.464002
AHCTF1	SNORD29	0.96785	0.47898
AHCTF1	RNA5SP294	0.932201	0.478373
AHCTF1	NFKBIL1.2	-0.358289	0.434724
AHCTF1	NFKBIL1.3	-0.358289	0.434724
AHCTF1	NFKBIL1.4	-0.358289	0.446483
AHCTF1	NFKBIL1.5	-0.358289	0.434724
AHCTF1	NFKBIL1.6	-0.358289	0.446483
AHCTF1	SNORD5	0.666046	0.445145
AHCTF1	SNORD5.1	0.666046	0.450102
AHCTF1	RPL22P19	-0.0272221	0.421447
AHCTF1	ZNF324B	-0.851047	0.445582
AHCTF1	SNORA48.10	0.811662	0.463311
AHCTF1	SNORA27.4	0.986018	0.458473
AHCTF1	SNORA20.4	0.976591	0.429139
AHCTF1	SNORA21.1	0.967046	0.474982
AHCTF1	SNORA48.11	0.811662	0.463446
AHCTF1	SNORA48.12	0.811662	0.463446
AHCTF1	SNORD52.1	0.793417	0.502575
AHCTF1	SNORA48.13	0.811662	0.469929
AHCTF1	SNORA48.14	0.811662	0.462776
AHCTF1	SNORA48.15	0.811662	0.469929
AHCTF1	SNORA48.16	0.811662	0.451459
AHCTF1	SNORD53	0.740422	0.455638
AHCTF1	SNORD52.2	0.793417	0.504226
AHCTF1	SNORA48.17	0.811662	0.457292
AHCTF1	SNORA48.18	0.811662	0.463446
AHCTF1	SNORA48.19	0.811662	0.463311
AHCTF1	SNORD52.3	0.793417	0.48913
AHCTF1	SNORD52.4	0.793417	0.506894
AHCTF1	SNORD5.2	0.666046	0.459755
AHCTF1	SNORA73A	0.92586	0.413143
AHCTF1	SNORA16A	0.872927	0.419537
AHCTF1	MLLT6	-0.71649	0.437646
AHCTF1	MLLT6.1	-0.71649	0.4547
AHCTF1	SNORD5.3	0.666046	0.46386
AHCTF1	SNORD22	0.953435	0.462458
AHCTF1	SNORD22.1	0.953435	0.454767
AHCTF1	SNORA16A.1	0.872927	0.418964
AHCTF1	DHX36.1	0.953378	0.468318
AHCTF1	SARS2.1	-0.0133661	0.453855
AHCTF1	ZDBF2.1	0.103981	0.442395
AHCTF1	AIRE.1	-0.933722	0.511041
AHCTF1	NLRP3.1	0.227341	0.461171
AHCTF1	SPTLC2.1	0.948143	0.448744
AHCTF1	MAPK1.1	0.947274	0.454125
AHR	CALCOCO1	-9.05e-07	0.461987
AHR	MATR3	0.918839	0.478907
AHR	VEZT	0.894064	0.501648
AHR	FAM13B	0.93869	0.447463
AHR	TMSB10	0.939905	0.52071
AHR	VCAN	0.917999	0.51822
AHR	RAI14	0.888271	0.457866
AHR	FAM65C	-0.880654	0.436461
AHR	DCBLD2	0.94926	0.505891
AHR	NCKAP1	0.965245	0.488
AHR	PAGE1	-0.918674	0.457176
AHR	TCF3	-0.494809	0.4461
AHR	CRYBG3	0.946522	0.457204
AHR	PKP1	-0.0503638	0.489307
AHR	CD59	0.959251	0.512313
AHR	P2RX7	0.00121498	0.42132
AHR	BAMBI	0.0764824	0.519653
AHR	RABGGTA	-0.793709	0.44489
AHR	TRPC4AP	-0.592241	0.475849
AHR	TGM5	-0.694042	0.479969
AHR	CEP41	0.842595	0.481592
AHR	HGFAC	-0.460711	0.469633
AHR	CBL	0.86268	0.417156
AHR	FGF6	-0.905579	0.51623
AHR	TSPO2	-0.177276	0.455307
AHR	TRIM38	0.835122	0.461525
AHR	STAM2	0.776747	0.463859
AHR	WLS	0.932494	0.457189
AHR	PTBP3	0.804758	0.446513
AHR	PLS1	0.923743	0.457561
AHR	CHRNA2	-0.737194	0.485758
AHR	B4GALT4	0.237847	0.436876
AHR	PFDN5	0.846165	0.572621
AHR	SLC17A3	4.85e-07	0.486102
AHR	MYH2	-0.347632	0.486376
AHR	DSTN	0.850984	0.488778
AHR	NECAB3	-0.714519	0.42404
AHR	BPIFB1	-0.70347	0.514601
AHR	AVPR2	-0.423882	0.470441
AHR	GNG11	0.825175	0.479928
AHR	ALDH1A2	-0.869515	0.463461
AHR	LGALS3	0.962922	0.527286
AHR	SSTR4	-0.00455752	0.433298
AHR	POSTN	0.946899	0.472556
AHR	CD63	0.966011	0.491123
AHR	LUM	0.978326	0.500605
AHR	LPAR6	0.519363	0.484511
AHR	FRMD6	0.982324	0.490698
AHR	RHOT2	-0.712469	0.496964
AHR	RHBDL3	-0.801555	0.494156
AHR	SMAD4	0.88461	0.460055
AHR	TPGS1	-0.863551	0.546067
AHR	CNGA3	-0.911649	0.476581
AHR	SLC39A4	-0.936893	0.555825
AHR	ITGB1	0.943576	0.526876
AHR	PELO	0.896553	0.551694
AHR	ADPRHL1	-0.567387	0.437913
AHR	C1orf27	2.91e-05	0.466366
AHR	SPPL3	0.877179	0.497657
AHR	CCDC107	-0.293028	0.422218
AHR	GFI1	-0.926757	0.517936
AHR	DNAJB14	0.898795	0.411806
AHR	FBXW12	-0.945862	0.550755
AHR	FAM198B	0.967222	0.491404
AHR	FZD6	0.940414	0.484342
AHR	REEP3	0.965405	0.508593
AHR	SPRED1	0.986336	0.520183
AHR	TUBA1A	0.938743	0.47064
AHR	SFTPC	-0.958627	0.441663
AHR	GP2	-0.673652	0.484237
AHR	ZEB2	0.544692	0.418005
AHR	HIC2	-0.0925252	0.417019
AHR	ZNF160	0.12745	0.464338
AHR	MUC7	-0.847446	0.567123
AHR	GLIPR1L1	-0.922021	0.506572
AHR	MED16	-0.823433	0.458608
AHR	RFESD	9.05e-07	0.435189
AHR	C15orf56	-0.445141	0.52884
AHR	MIEF2	-0.563146	0.498843
AHR	RNF151	-0.936992	0.484381
AHR	GPR62	-0.79214	0.526018
AHR	TCEAL8	0.016705	0.473411
AHR	SLC25A10	-0.879249	0.437416
AHR	LINC00482	-0.960738	0.491204
AHR	SESTD1	0.957933	0.500671
AHR	FPR3	0.739238	0.517005
AHR	FANCA	-0.733954	0.453812
AHR	SERPINA3	0.0014222	0.429489
AHR	ZNF786	-0.210479	0.44031
AHR	ZNF277	0.220442	0.489797
AHR	BMPR2	0.985241	0.476614
AHR	GPANK1	-4.16e-06	0.473341
AHR	POU5F1	-0.0353597	0.491689
AHR	VCX3B	-0.926314	0.519395
AHR	POU5F1.1	-0.0353597	0.489352
AHR	MT.TC	-0.654697	0.432293
AHR	RNU6.321P	6.08e-05	0.500453
AHR	GPANK1.1	-4.16e-06	0.446309
AHR	GPANK1.2	-4.16e-06	0.471603
AHR	POU5F1.2	-0.0353597	0.490251
AHR	POU5F1.3	-0.0353597	0.490949
AHR	GPANK1.3	-4.16e-06	0.461757
AHR	GPANK1.4	-4.16e-06	0.458823
AHR	POU5F1.4	-0.0353597	0.49276
AHR	POU5F1.5	-0.0353597	0.487343
AHR	C12orf75	0.745577	0.466818
AHR	GPANK1.5	-4.16e-06	0.447992
AHR	TTTY12	-0.661966	0.432336
AHR	POU5F1.6	-0.0353597	0.492789
AHR	RNU1.98P	-0.0755147	0.495799
AHR	RN7SL416P	-0.924631	0.477185
AHR	RN7SL72P	-0.0537678	0.461831
AHR	FAM218A	-0.943229	0.504201
AHR	RN7SKP24	-0.462021	0.479825
AHR	DND1	-0.809447	0.486096
AHR	MRPL12	-0.917469	0.53025
AHR	TBC1D3P5	-0.788404	0.478915
AHR	SSX2B	-0.943746	0.494799
AHR	SERPINA3.1	0.0014222	0.434072
AHR	FLJ36000	-0.389995	0.50029
AHR	MRPL45	3.94e-06	0.465563
AHR	MRPL45.1	3.94e-06	0.471793
AHR	MATR3.1	0.918839	0.478907
AHR	MED16.1	-0.823433	0.458041
AHR	SMAD4.1	0.88461	0.447376
AHR	CD59.1	0.959251	0.534247
AHR	FANCA.1	-0.733954	0.458127
AHR	CBL.1	0.86268	0.412456
AHR	GFI1.1	-0.926757	0.519897
AHR	BMPR2.1	0.985241	0.473637
AHRR	HHATL	0.896648	0.501598
AHRR	FAM184B	0.834967	0.499714
AHRR	UNKL	0.661124	0.494082
AHRR	WISP2	0.964678	0.554095
AHRR	CRMP1	0.966552	0.480199
AHRR	NKAIN1	0.138234	0.487834
AHRR	HSD17B2	-0.656271	0.472903
AHRR	SLC52A3	0.956	0.498497
AHRR	NOVA2	0.831529	0.542371
AHRR	AURKC	0.825503	0.513745
AHRR	AICDA	0.887859	0.478241
AHRR	LGALS8	-0.130872	0.511209
AHRR	TTLL2	0.874414	0.538657
AHRR	EDN3	0.813504	0.600204
AHRR	MAGEA10	0.430994	0.533057
AHRR	FBXW9	0.856118	0.485816
AHRR	KCP	0.884076	0.492973
AHRR	RDH12	0.267654	0.519326
AHRR	TMEM61	0.801076	0.485162
AHRR	ADRA2A	0.678407	0.499967
AHRR	KCNB1	0.885774	0.514254
AHRR	PSKH1	0.00206545	0.436869
AHRR	TFF2	0.873713	0.511191
AHRR	PRR35	0.948592	0.525809
AHRR	ANKRD33B	0.940363	0.566032
AHRR	TERT	0.944726	0.493257
AHRR	IL25	0.246979	0.517802
AHRR	SUN5	0.96917	0.488875
AHRR	ENHO	0.169319	0.456139
AHRR	TMEM43	-0.431145	0.451212
AHRR	OR52P2P	0.800518	0.474148
AHRR	TOPAZ1	0.972086	0.532262
AHRR	LINC00314	2.32e-05	0.42474
AHRR	IGSF22	0.693414	0.467031
AHRR	TH	0.709701	0.521146
AHRR	ACTL9	0.803214	0.594655
AHRR	KCNA4	0.963876	0.507054
AHRR	BEGAIN	0.965407	0.510066
AHRR	SPATA32	0.212575	0.473872
AHRR	C1QTNF8	0.928349	0.512441
AHRR	SOWAHD	0.944099	0.526177
AHRR	HILS1	0.942252	0.521983
AHRR	ENTPD8	0.929003	0.527184
AHRR	GJB5	0.968784	0.535525
AHRR	ARC	0.949892	0.576859
AHRR	RNU1.47P	0.957629	0.543662
AHRR	RNU6.582P	0.423262	0.47023
AHRR	RNU4.8P	0.797139	0.489577
AHRR	LIME1	0.878311	0.500548
AHRR	ZBTB12	0.966629	0.620871
AHRR	ZBTB12.1	0.966629	0.637871
AHRR	CELA2B	0.877044	0.467675
AHRR	KRTAP10.10	0.957589	0.489804
AHRR	DCAF8L1	0.861845	0.447472
AHRR	IGKV1OR2.108	0.0954194	0.468893
AHRR	ZBTB12.2	0.966629	0.638579
AHRR	ZBTB12.3	0.966629	0.614164
AHRR	ZBTB12.4	0.966629	0.628015
AHRR	RN7SL120P	0.923	0.48244
AHRR	RNA5SP520	0.958877	0.459747
AHRR	OR4D10	0.725787	0.419039
AHRR	DNM1P34	0.930924	0.482314
AHRR	SCX	0.948293	0.506752
AHRR	GOLGA2P9	0.905231	0.58165
AHRR	GAS2L2	0.935011	0.528152
AHRR	HIST1H2AK	-1.52e-05	0.426634
AHRR	MIR4697HG	0.855916	0.414195
AHRR	AICDA.1	0.887859	0.478241
AHRR	TERT.1	0.944726	0.493257
AHRR	TMEM43.1	-0.431145	0.44184
AIRE	ARHGAP33	0.989147	0.648415
AIRE	RPAP3	-0.990553	0.624412
AIRE	YBX2	0.977036	0.631507
AIRE	PAX7	0.983247	0.6109
AIRE	PRICKLE3	0.985361	0.626861
AIRE	MATR3	-0.985704	0.616449
AIRE	VSIG2	0.974122	0.602174
AIRE	ARHGAP31	-0.967974	0.554574
AIRE	MED17	-0.973006	0.627177
AIRE	KCNH2	0.963112	0.63202
AIRE	GINM1	-0.987081	0.601777
AIRE	PPP1R12A	-0.987869	0.566167
AIRE	TSPAN32	0.981496	0.615277
AIRE	TAF2	-0.989425	0.621394
AIRE	CLDN18	0.976921	0.665066
AIRE	KIF2A	-0.990572	0.57768
AIRE	NUP133	-0.983069	0.631006
AIRE	FGF22	0.98677	0.643537
AIRE	MGAT4A	-0.976777	0.550934
AIRE	PANX2	0.980055	0.601792
AIRE	ADAM11	0.990238	0.642419
AIRE	NT5C2	-0.970197	0.544892
AIRE	CAMSAP3	0.961909	0.547242
AIRE	COL5A3	0.993115	0.719243
AIRE	SLC25A24	-0.984325	0.610334
AIRE	AQP6	0.975005	0.637508
AIRE	LZTS3	0.991474	0.704035
AIRE	LHX5	0.991713	0.704198
AIRE	OSBPL8	-0.990763	0.629481
AIRE	MYO15A	0.988358	0.676888
AIRE	PPP2R3C	-0.987099	0.616603
AIRE	SH3GLB1	-0.991237	0.611409
AIRE	FBXL19	0.98578	0.64096
AIRE	ZDHHC8	0.9914	0.666301
AIRE	ISM2	0.985927	0.603579
AIRE	SPTLC2	-0.990971	0.577333
AIRE	STK4	-0.981052	0.632987
AIRE	PFDN4	-0.985012	0.605787
AIRE	TNNC2	0.977825	0.609974
AIRE	MSLN	0.940277	0.596074
AIRE	HAGHL	0.990376	0.684173
AIRE	PRSS33	0.988358	0.654213
AIRE	RHOV	0.918653	0.591991
AIRE	LEPROTL1	-0.984139	0.566775
AIRE	TUSC3	-0.982662	0.584137
AIRE	LYL1	0.985546	0.647846
AIRE	SNAPC2	0.764561	0.514493
AIRE	CNTD2	0.982246	0.606838
AIRE	CAPS	0.989864	0.6559
AIRE	FAM83E	0.987583	0.671263
AIRE	USF2	0.954204	0.542032
AIRE	DVL1	0.983542	0.589699
AIRE	TNKS2	-0.944364	0.528805
AIRE	WNT3	0.97885	0.600008
AIRE	HSD17B1P1	0.993841	0.797173
AIRE	CCKBR	0.985551	0.61001
AIRE	CDX1	0.985895	0.649459
AIRE	COL7A1	0.987435	0.681542
AIRE	CSPG5	0.991675	0.651028
AIRE	EFCC1	0.988623	0.657478
AIRE	ZBTB47	0.981839	0.594441
AIRE	KCNIP3	0.927181	0.628966
AIRE	ACTR3	-0.973693	0.571076
AIRE	PAPOLG	-0.968433	0.600777
AIRE	ORC4	-0.96313	0.520367
AIRE	GRIN3B	0.981628	0.686412
AIRE	TPSG1	0.989082	0.645323
AIRE	STXBP3	-0.988266	0.695944
AIRE	NCF2	-0.972107	0.589758
AIRE	KCNQ4	0.948931	0.53987
AIRE	ZNHIT6	-0.972971	0.548871
AIRE	BLZF1	-0.980711	0.624477
AIRE	FASTKD2	-0.936844	0.539386
AIRE	CREB1	-0.984933	0.584342
AIRE	RHOQ	0.23005	0.486912
AIRE	NUDCD1	-0.984251	0.60975
AIRE	TNFRSF8	0.985513	0.630016
AIRE	PAEP	0.983526	0.658476
AIRE	OPN4	0.985536	0.637066
AIRE	FAM126A	-0.99095	0.638794
AIRE	SNX21	0.979438	0.517614
AIRE	GDAP1L1	0.971671	0.585983
AIRE	ZNFX1	-0.761141	0.502128
AIRE	IL9R	0.985673	0.635256
AIRE	IL17C	0.958992	0.556918
AIRE	IRGC	0.786377	0.54357
AIRE	LRRC29	0.98357	0.613638
AIRE	PAX1	0.977109	0.627724
AIRE	NKX2.4	0.990147	0.715423
AIRE	CTAG2	0.988723	0.732959
AIRE	POT1	-0.962653	0.593068
AIRE	HOXD1	0.988698	0.709724
AIRE	RAB2B	-0.963586	0.583207
AIRE	CDH15	0.988025	0.627094
AIRE	THEM6	0.985051	0.597958
AIRE	RBBP8NL	0.993668	0.639108
AIRE	TMEM160	0.984398	0.658406
AIRE	SLC7A10	0.991864	0.631437
AIRE	TTLL9	0.962966	0.561614
AIRE	ZNF341	0.99452	0.685588
AIRE	NPHP4	0.951576	0.599505
AIRE	BCAN	0.969867	0.586735
AIRE	SYT11	-0.973136	0.550858
AIRE	ARL8B	-0.959657	0.595378
AIRE	MYBPC3	0.984346	0.628383
AIRE	BTF3L4	-0.988462	0.637576
AIRE	CD36	-0.947901	0.52968
AIRE	KCP	0.96269	0.609406
AIRE	HTR1B	0.982168	0.569766
AIRE	DRAM1	-0.987852	0.620346
AIRE	CHST12	0.983226	0.576322
AIRE	STAM	-0.985319	0.563989
AIRE	NR5A1	0.990641	0.637699
AIRE	SLC22A23	0.407871	0.513445
AIRE	TMOD3	-0.971029	0.512722
AIRE	BBS7	-0.983417	0.59655
AIRE	PAPSS1	-0.985938	0.590394
AIRE	AEBP2	-0.988662	0.632048
AIRE	RB1	-0.988409	0.572671
AIRE	ZIC5	0.947098	0.614092
AIRE	SLC24A4	0.922966	0.576118
AIRE	CLEC18B	0.980854	0.60621
AIRE	RPL3L	0.991601	0.735356
AIRE	SLC39A6	-0.986579	0.610408
AIRE	SLC6A3	0.985207	0.63638
AIRE	CTU1	0.988191	0.667683
AIRE	PRKACB	-0.99062	0.675827
AIRE	CYP4B1	0.950873	0.621569
AIRE	LHX9	0.935512	0.596615
AIRE	C1orf35	0.981728	0.653003
AIRE	PPFIA4	0.979194	0.665057
AIRE	GDF7	0.978694	0.662382
AIRE	PSD2	0.959653	0.559687
AIRE	ARHGAP18	-0.99157	0.678324
AIRE	INPP5E	0.890709	0.536391
AIRE	CACNA1B	0.989	0.638944
AIRE	RGR	0.979409	0.614902
AIRE	PLCH2	0.971122	0.654593
AIRE	CTF1	0.988358	0.691343
AIRE	JAKMIP1	0.987495	0.638302
AIRE	SMARCA5	-0.991348	0.62192
AIRE	AHCTF1	-0.933722	0.511041
AIRE	DNAAF1	0.983597	0.648636
AIRE	CA10	0.925827	0.490426
AIRE	MAGEA8	0.988453	0.587644
AIRE	TYSND1	0.976161	0.605481
AIRE	KCNB1	0.96225	0.604624
AIRE	WNT9B	0.989877	0.624336
AIRE	SIM2	0.954036	0.597591
AIRE	TNFRSF13C	0.981431	0.557259
AIRE	C21orf58	0.90665	0.567242
AIRE	ADAMTS13	0.973483	0.570182
AIRE	TONSL	0.955923	0.586041
AIRE	WDR90	0.98917	0.644341
AIRE	AMDHD2	0.937926	0.578537
AIRE	DRAXIN	0.990172	0.668095
AIRE	SCNN1D	0.974906	0.599616
AIRE	TRIM17	0.982537	0.561209
AIRE	ALPI	0.990162	0.668943
AIRE	ARPC2	-0.985983	0.642334
AIRE	ADORA1	0.886718	0.579127
AIRE	SLC6A18	0.990326	0.653982
AIRE	PRKACG	0.984948	0.62104
AIRE	AMER2	0.98201	0.614151
AIRE	UCMA	0.984658	0.593418
AIRE	SOHLH1	0.991508	0.636034
AIRE	RET	0.985812	0.646128
AIRE	KCNC2	0.98609	0.649212
AIRE	GABRB3	0.985771	0.563385
AIRE	SLC38A8	0.965124	0.591592
AIRE	SPATA33	0.886045	0.5484
AIRE	KIFC2	0.963792	0.600653
AIRE	CABP2	0.983878	0.661176
AIRE	ZNF598	0.97454	0.599062
AIRE	SLC22A11	0.986054	0.595211
AIRE	KCNG4	0.991499	0.612814
AIRE	HR	0.986485	0.666225
AIRE	HEXIM2	0.989372	0.634503
AIRE	MFSD7	0.956702	0.571424
AIRE	C22orf15	0.977478	0.594236
AIRE	HEXDC	0.989792	0.629558
AIRE	ZNF747	0.964746	0.583305
AIRE	TAS1R3	0.993246	0.69601
AIRE	SDR9C7	0.961879	0.607811
AIRE	SIX2	0.993092	0.735705
AIRE	HSPA4	-0.956594	0.566455
AIRE	PTCRA	0.987794	0.730074
AIRE	RGS19	0.958084	0.717567
AIRE	RAD9A	0.979092	0.56949
AIRE	MYEOV	0.973676	0.583671
AIRE	WFIKKN2	0.986459	0.579468
AIRE	CD7	0.988515	0.690204
AIRE	TOPAZ1	0.989429	0.631909
AIRE	RAX2	0.990947	0.608168
AIRE	LEMD3	-0.966334	0.642254
AIRE	ZDHHC24	0.989292	0.681143
AIRE	ZNF497	0.991994	0.678988
AIRE	KDF1	0.983277	0.55722
AIRE	EIF4E1B	0.983526	0.650099
AIRE	C15orf53	0.976136	0.463677
AIRE	WBSCR28	0.982868	0.617463
AIRE	TSPEAR	0.982059	0.636899
AIRE	DOK7	0.98731	0.718524
AIRE	C15orf56	0.986072	0.680856
AIRE	MIR7.3HG	0.984628	0.603843
AIRE	SOX11	0.9915	0.679545
AIRE	MIEF2	0.97628	0.630086
AIRE	PRSS42	0.988558	0.652131
AIRE	AMER3	0.982395	0.615864
AIRE	CALML3	0.969799	0.527942
AIRE	CALML5	0.970807	0.580466
AIRE	UCN3	0.989699	0.501922
AIRE	ADORA2A.AS1	0.912668	0.462579
AIRE	EXOC3L1	0.98595	0.593182
AIRE	TRIML2	0.981446	0.649711
AIRE	RPRML	0.991585	0.654457
AIRE	C14orf119	-0.965651	0.566665
AIRE	NKX2.6	0.981185	0.622804
AIRE	PNPLA1	0.978219	0.572813
AIRE	D2HGDH	0.986345	0.602273
AIRE	KCNA4	0.99389	0.735455
AIRE	AP1S2	-0.990124	0.658162
AIRE	FAM87A	0.966296	0.635442
AIRE	TNFAIP8L3	0.822285	0.477876
AIRE	AIFM3	0.990574	0.631972
AIRE	CTAG1B	0.99025	0.679686
AIRE	CDR1	-0.974285	0.598738
AIRE	C1QTNF8	0.975574	0.649569
AIRE	CEND1	0.994752	0.779535
AIRE	C14orf180	0.98169	0.630827
AIRE	NUTM2A	0.988923	0.679487
AIRE	LINC00482	0.986905	0.627418
AIRE	AQP12B	0.992082	0.642864
AIRE	C19orf68	0.988066	0.631018
AIRE	KRT79	0.987167	0.581571
AIRE	ZNF696	0.984393	0.683347
AIRE	LINC01405	0.97765	0.636925
AIRE	LCE3A	0.980847	0.599424
AIRE	FGF3	0.99053	0.672449
AIRE	C1QL4	0.981566	0.602766
AIRE	EMID1	0.966102	0.59768
AIRE	LCE2A	0.992197	0.601765
AIRE	LCE3B	0.968129	0.61974
AIRE	NPSR1	0.945233	0.598758
AIRE	CDHR4	0.987459	0.621774
AIRE	SBK2	0.972595	0.587191
AIRE	CYP26C1	0.940557	0.62032
AIRE	PLEKHN1	0.980089	0.652482
AIRE	EXD3	0.992106	0.643392
AIRE	TMEM8C	0.955929	0.545517
AIRE	HAPLN4	0.985424	0.653344
AIRE	SLC18A3	0.984562	0.623169
AIRE	P2RX2	0.983343	0.603903
AIRE	CCDC157	0.979388	0.721077
AIRE	LCN10	0.939434	0.592971
AIRE	C11orf95	0.994919	0.740162
AIRE	IL17REL	0.945848	0.586648
AIRE	NOXA1	0.984295	0.650291
AIRE	FZD9	0.983619	0.649622
[truncated: 225,307+ more rows]

## Sheet: table S3
Table S3 Viper enrichment for TFs in dataset I and dataset II
transcription.factor.ensenmbl	transcription.factor.symbol	nes	size	p.value	dataset
ENSG00000001167	NFYA	0.267536	247	0.789057	dataset I
ENSG00000005102	MEOX1	2.15978	218	0.0307895	dataset I
ENSG00000005436	GCFC2	0.747816	225	0.454571	dataset I
ENSG00000005513	SOX8	1.08139	243	0.279523	dataset I
ENSG00000005801	ZNF195	-0.813768	187	0.415778	dataset I
ENSG00000005889	ZFX	0.0189176	54	0.984907	dataset I
ENSG00000006047	YBX2	0.65798	103	0.510551	dataset I
ENSG00000006194	ZNF263	1.68729	300	0.0915472	dataset I
ENSG00000006468	ETV1	-1.9789	112	0.047827	dataset I
ENSG00000006704	GTF2IRD1	1.07758	524	0.281223	dataset I
ENSG00000007372	PAX6	1.96174	72	0.0497923	dataset I
ENSG00000007866	TEAD3	1.1408	268	0.253954	dataset I
ENSG00000007968	E2F2	-0.190374	217	0.849016	dataset I
ENSG00000008083	JARID2	1.51601	240	0.129516	dataset I
ENSG00000008441	NFIX	0.486353	265	0.626717	dataset I
ENSG00000009307	CSDE1	-0.821244	443	0.411507	dataset I
ENSG00000009950	MLXIPL	-0.73898	336	0.459919	dataset I
ENSG00000010030	ETV7	-0.116844	100	0.906983	dataset I
ENSG00000010244	ZNF207	-0.156941	228	0.875291	dataset I
ENSG00000010539	ZNF200	1.37017	132	0.170633	dataset I
ENSG00000010818	HIVEP2	-0.364027	258	0.715838	dataset I
ENSG00000011451	WIZ	0.367319	238	0.713381	dataset I
ENSG00000011590	ZBTB32	0.209289	85	0.834223	dataset I
ENSG00000012223	LTF	-0.454669	209	0.649347	dataset I
ENSG00000012504	NR1H4	-1.49497	299	0.134922	dataset I
ENSG00000018869	ZNF582	0.722036	59	0.470272	dataset I
ENSG00000019485	PRDM11	0.171736	58	0.863645	dataset I
ENSG00000019549	SNAI2	0.805492	143	0.420536	dataset I
ENSG00000020256	ZFP64	-0.00832918	178	0.993354	dataset I
ENSG00000020633	RUNX3	1.48632	310	0.137196	dataset I
ENSG00000025156	HSF2	0.955198	53	0.339478	dataset I
ENSG00000025434	NR1H3	0.403277	437	0.686744	dataset I
ENSG00000028277	POU2F2	-0.118454	115	0.905708	dataset I
ENSG00000029153	ARNTL2	-0.880912	132	0.378366	dataset I
ENSG00000029363	BCLAF1	-0.683783	299	0.494112	dataset I
ENSG00000029639	TFB1M	0.584304	157	0.559016	dataset I
ENSG00000029993	HMGB3	-0.221179	191	0.824953	dataset I
ENSG00000030419	IKZF2	-0.287749	48	0.773539	dataset I
ENSG00000032219	ARID4A	-0.210998	35	0.832889	dataset I
ENSG00000033800	PIAS1	0.132324	206	0.894728	dataset I
ENSG00000036549	ZZZ3	-0.457265	173	0.647481	dataset I
ENSG00000039600	SOX30	0.765389	39	0.44404	dataset I
ENSG00000041988	THAP3	0.718083	382	0.472706	dataset I
ENSG00000043039	BARX2	0.77118	241	0.4406	dataset I
ENSG00000048405	ZNF800	-0.56008	101	0.575425	dataset I
ENSG00000049618	ARID1B	0.967505	314	0.333292	dataset I
ENSG00000049768	FOXP3	2.47583	245	0.0132928	dataset I
ENSG00000050344	NFE2L3	1.32475	287	0.185253	dataset I
ENSG00000052850	ALX4	0.104914	56	0.916444	dataset I
ENSG00000053254	FOXN3	-1.05963	248	0.289313	dataset I
ENSG00000054267	ARID4B	0.446601	85	0.655163	dataset I
ENSG00000054598	FOXC1	0.762621	273	0.445689	dataset I
ENSG00000055609	MLL3	1.42107	137	0.155295	dataset I
ENSG00000056277	ZNF280C	0.225749	47	0.821397	dataset I
ENSG00000057657	PRDM1	1.00256	181	0.316073	dataset I
ENSG00000057935	MTA3	2.95287	131	0.00314836	dataset I
ENSG00000059378	PARP12	0.737074	140	0.461078	dataset I
ENSG00000059728	MXD1	0.332567	158	0.739461	dataset I
ENSG00000060138	CSDA	0.121386	288	0.903385	dataset I
ENSG00000060566	CREB3L3	-0.746957	141	0.45509	dataset I
ENSG00000061455	PRDM6	1.23485	121	0.216887	dataset I
ENSG00000062194	GPBP1	3.01938	497	0.00253292	dataset I
ENSG00000062370	ZNF285	1.30946	147	0.19038	dataset I
ENSG00000063438	AHRR	0.775166	53	0.438242	dataset I
ENSG00000063587	ZNF275	-0.274578	48	0.783641	dataset I
ENSG00000064489	MEF2BNB-MEF2B	0.157149	54	0.875127	dataset I
ENSG00000064490	RFXANK	0.967534	921	0.333277	dataset I
ENSG00000064933	PMS1	1.05242	92	0.292609	dataset I
ENSG00000064961	HMG20B	0.93933	739	0.347561	dataset I
ENSG00000065029	ZNF76	1.2615	136	0.207129	dataset I
ENSG00000065970	FOXJ2	0.263082	244	0.792487	dataset I
ENSG00000065978	YBX1	0.60534	676	0.544953	dataset I
ENSG00000066136	NFYC	0.702056	107	0.482644	dataset I
ENSG00000066336	SPI1	1.39212	585	0.163886	dataset I
ENSG00000066422	ZBTB11	-0.41154	232	0.680677	dataset I
ENSG00000066827	ZFAT	-0.117253	81	0.906659	dataset I
ENSG00000067066	SP100	0.848214	155	0.396319	dataset I
ENSG00000067082	KLF6	0.503795	87	0.614405	dataset I
ENSG00000067646	ZFY	-0.616383	70	0.537642	dataset I
ENSG00000067955	CBFB	-0.25884	292	0.795758	dataset I
ENSG00000068305	MEF2A	-0.363531	250	0.716208	dataset I
ENSG00000068323	TFE3	0.80141	199	0.422895	dataset I
ENSG00000069667	RORA	-0.821248	98	0.411505	dataset I
ENSG00000069812	HES2	0.197178	54	0.843688	dataset I
ENSG00000070444	MNT	0.0727341	41	0.942018	dataset I
ENSG00000070476	ZXDC	-0.56156	87	0.574416	dataset I
ENSG00000071564	TCF3	2.8791	566	0.00398809	dataset I
ENSG00000071655	MBD3	0.56687	798	0.570803	dataset I
ENSG00000072310	SREBF1	-2.85464	183	0.0043085	dataset I
ENSG00000072364	AFF4	-0.343417	225	0.731285	dataset I
ENSG00000072736	NFATC3	-1.09341	507	0.274215	dataset I
ENSG00000073282	TP63	-0.650568	65	0.515326	dataset I
ENSG00000073584	SMARCE1	1.21652	288	0.223788	dataset I
ENSG00000073861	TBX21	0.401947	214	0.687723	dataset I
ENSG00000074047	GLI2	1.59107	313	0.111593	dataset I
ENSG00000074219	TEAD2	1.5976	478	0.110132	dataset I
ENSG00000074657	ZNF532	1.48503	579	0.137535	dataset I
ENSG00000075407	ZNF37A	-0.368372	85	0.712596	dataset I
ENSG00000075426	FOSL2	-0.0363164	170	0.97103	dataset I
ENSG00000076108	BAZ2A	-0.379748	226	0.704133	dataset I
ENSG00000077092	RARB	1.37763	237	0.168319	dataset I
ENSG00000077150	NFKB2	3.23806	313	0.00120346	dataset I
ENSG00000078043	PIAS2	-1.1299	132	0.258517	dataset I
ENSG00000078246	TULP3	0.593486	96	0.552856	dataset I
ENSG00000078399	HOXA9	0.680037	36	0.496481	dataset I
ENSG00000078403	MLLT10	0.543461	47	0.586812	dataset I
ENSG00000078900	TP73	1.45597	105	0.1454	dataset I
ENSG00000079263	SP140	0.943632	165	0.345358	dataset I
ENSG00000079432	CIC	-0.140508	145	0.888259	dataset I
ENSG00000080298	RFX3	0.71482	129	0.47472	dataset I
ENSG00000081059	TCF7	1.10132	66	0.270757	dataset I
ENSG00000081189	MEF2C	0.249226	275	0.803186	dataset I
ENSG00000081386	ZNF510	-0.160504	74	0.872484	dataset I
ENSG00000081665	ZNF506	0.662844	113	0.507431	dataset I
ENSG00000082641	NFE2L1	0.366805	291	0.713764	dataset I
ENSG00000083307	GRHL2	1.55233	276	0.120583	dataset I
ENSG00000083812	ZNF324	0.235444	132	0.813864	dataset I
ENSG00000083814	ZNF671	1.61447	131	0.106425	dataset I
ENSG00000083817	ZNF416	2.00207	177	0.0452767	dataset I
ENSG00000083828	ZNF586	1.46087	147	0.144051	dataset I
ENSG00000083838	ZNF446	-0.100394	254	0.920032	dataset I
ENSG00000083844	ZNF264	1.02305	113	0.306286	dataset I
ENSG00000084093	REST	-0.626645	198	0.530892	dataset I
ENSG00000084676	NCOA1	-1.08721	159	0.276945	dataset I
ENSG00000085274	MYNN	-0.877749	330	0.38008	dataset I
ENSG00000085276	MECOM	0.759345	82	0.447646	dataset I
ENSG00000085644	ZNF213	1.07049	102	0.284398	dataset I
ENSG00000086102	NFX1	-0.451052	143	0.651952	dataset I
ENSG00000087510	TFAP2C	0.843492	112	0.398953	dataset I
ENSG00000087903	RFX2	0.424612	172	0.67112	dataset I
ENSG00000088247	KHSRP	0.000912552	187	0.999272	dataset I
ENSG00000088876	ZNF343	-0.0347494	75	0.97228	dataset I
ENSG00000088881	EBF4	0.99965	458	0.31748	dataset I
ENSG00000089335	ZNF302	0.521023	102	0.602351	dataset I
ENSG00000089486	C16orf5	1.26857	297	0.204593	dataset I
ENSG00000089775	ZBTB25	-0.176574	80	0.859843	dataset I
ENSG00000089902	RCOR1	-0.669576	270	0.503128	dataset I
ENSG00000090447	TFAP4	-0.187202	50	0.851502	dataset I
ENSG00000090612	ZNF268	-1.40324	129	0.160545	dataset I
ENSG00000091656	ZFHX4	-0.269441	209	0.78759	dataset I
ENSG00000091831	ESR1	-2.3022	213	0.0213238	dataset I
ENSG00000092067	CEBPE	-0.163982	92	0.869745	dataset I
ENSG00000092203	TOX4	-0.73229	370	0.463992	dataset I
ENSG00000092607	TBX15	0.969953	153	0.33207	dataset I
ENSG00000093167	LRRFIP2	0.470933	105	0.637688	dataset I
ENSG00000095574	IKZF5	-1.19768	85	0.23104	dataset I
ENSG00000095794	CREM	0.276384	333	0.782253	dataset I
ENSG00000095951	HIVEP1	-0.160067	92	0.872828	dataset I
ENSG00000096401	CDC5L	-0.217008	389	0.828202	dataset I
ENSG00000096654	ZNF184	2.15501	145	0.031161	dataset I
ENSG00000099326	MZF1	0.676631	467	0.49864	dataset I
ENSG00000100105	PATZ1	1.53147	212	0.125652	dataset I
ENSG00000100146	SOX10	-0.0636109	31	0.94928	dataset I
ENSG00000100219	XBP1	-2.52789	270	0.0114752	dataset I
ENSG00000100281	HMGXB4	-0.0471314	339	0.962408	dataset I
ENSG00000100426	ZBED4	-0.250526	314	0.802181	dataset I
ENSG00000100625	SIX4	1.35791	142	0.174492	dataset I
ENSG00000100644	HIF1A	-0.492294	510	0.622512	dataset I
ENSG00000100811	YY1	-1.27639	484	0.201817	dataset I
ENSG00000100968	NFATC4	1.40887	526	0.158873	dataset I
ENSG00000101057	MYBL2	1.33767	261	0.181005	dataset I
ENSG00000101076	HNF4A	-1.20562	135	0.227964	dataset I
ENSG00000101096	NFATC2	0.401835	254	0.687806	dataset I
ENSG00000101115	SALL4	2.37692	107	0.0174579	dataset I
ENSG00000101126	ADNP	0.758634	390	0.448072	dataset I
ENSG00000101190	TCFL5	-0.119517	95	0.904866	dataset I
ENSG00000101216	GMEB2	0.721882	331	0.470367	dataset I
ENSG00000101412	E2F1	2.20922	256	0.0271593	dataset I
ENSG00000101493	ZNF516	2.18272	86	0.0290561	dataset I
ENSG00000101544	ADNP2	0.0337121	65	0.973107	dataset I
ENSG00000101665	SMAD7	2.32957	112	0.0198289	dataset I
ENSG00000101883	RHOXF1	0.799912	87	0.423762	dataset I
ENSG00000102034	ELF4	0.978046	423	0.328052	dataset I
ENSG00000102038	SMARCA1	0.396366	264	0.691835	dataset I
ENSG00000102145	GATA1	-0.305826	120	0.759737	dataset I
ENSG00000102349	KLF8	0.704661	33	0.481021	dataset I
ENSG00000102554	KLF5	0.948997	260	0.342622	dataset I
ENSG00000102804	TSC22D1	0.49933	224	0.617547	dataset I
ENSG00000102870	ZNF629	-0.478392	267	0.632372	dataset I
ENSG00000102878	HSF4	0.856473	356	0.391736	dataset I
ENSG00000102901	CENPT	1.17518	699	0.239921	dataset I
ENSG00000102908	NFAT5	-0.456282	416	0.648187	dataset I
ENSG00000102935	ZNF423	1.9021	262	0.057158	dataset I
ENSG00000102974	CTCF	2.90723	257	0.00364641	dataset I
ENSG00000102984	ZNF821	2.54137	258	0.0110418	dataset I
ENSG00000103199	ZNF500	0.832023	104	0.405396	dataset I
ENSG00000103241	FOXF1	1.44689	190	0.147928	dataset I
ENSG00000103326	SOLH	1.03404	175	0.301119	dataset I
ENSG00000103343	ZNF174	0.11993	140	0.904539	dataset I
ENSG00000103449	SALL1	-1.41174	87	0.158025	dataset I
ENSG00000103460	TOX3	1.25626	68	0.209023	dataset I
ENSG00000103495	MAZ	2.4701	351	0.0135074	dataset I
ENSG00000104064	GABPB1	2.38184	450	0.0172262	dataset I
ENSG00000104177	MYEF2	1.16114	323	0.245585	dataset I
ENSG00000104447	TRPS1	0.772582	63	0.43977	dataset I
ENSG00000104804	TULP2	0.0308315	60	0.975404	dataset I
ENSG00000104856	RELB	2.92361	314	0.00345994	dataset I
ENSG00000104903	LYL1	1.53845	429	0.123939	dataset I
ENSG00000105136	ZNF419	1.61135	66	0.107103	dataset I
ENSG00000105229	PIAS4	1.67079	238	0.0947639	dataset I
ENSG00000105392	CRX	0.132752	88	0.89439	dataset I
ENSG00000105419	MEIS3	1.72286	580	0.084914	dataset I
ENSG00000105497	ZNF175	0.261857	36	0.793431	dataset I
ENSG00000105516	DBP	0.977905	176	0.328122	dataset I
ENSG00000105610	KLF1	-0.344749	166	0.730283	dataset I
ENSG00000105672	ETV2	0.388718	110	0.697485	dataset I
ENSG00000105698	USF2	-0.577402	562	0.563668	dataset I
ENSG00000105708	ZNF14	2.05234	197	0.0401365	dataset I
ENSG00000105717	PBX4	1.26019	423	0.207601	dataset I
ENSG00000105722	ERF	1.5125	115	0.130408	dataset I
ENSG00000105732	ZNF574	1.85787	152	0.063187	dataset I
ENSG00000105750	ZNF85	1.8926	124	0.0584112	dataset I
ENSG00000105821	DNAJC2	-0.120707	348	0.903923	dataset I
ENSG00000105856	HBP1	-0.552151	409	0.580845	dataset I
ENSG00000105866	SP4	0.289396	68	0.772278	dataset I
ENSG00000105967	TFEC	1.70878	362	0.0874925	dataset I
ENSG00000105991	HOXA1	0.0799719	119	0.93626	dataset I
ENSG00000105996	HOXA2	1.13361	171	0.256958	dataset I
ENSG00000105997	HOXA3	0.621363	59	0.534361	dataset I
ENSG00000106004	HOXA5	0.275157	102	0.783196	dataset I
ENSG00000106052	TAX1BP1	1.11658	660	0.264176	dataset I
ENSG00000106261	ZKSCAN1	-0.0415597	197	0.96685	dataset I
ENSG00000106459	NRF1	1.40963	229	0.158648	dataset I
ENSG00000106511	MEOX2	0.934276	100	0.350162	dataset I
ENSG00000106536	POU6F2	1.01764	74	0.308847	dataset I
ENSG00000106546	AHR	-0.267262	145	0.789267	dataset I
ENSG00000106571	GLI3	1.3376	74	0.181025	dataset I
ENSG00000106689	LHX2	1.08894	72	0.276182	dataset I
ENSG00000106852	LHX6	0.743178	56	0.457374	dataset I
ENSG00000106948	AKNA	1.53632	169	0.124461	dataset I
ENSG00000107249	GLIS3	0.741571	320	0.458348	dataset I
ENSG00000107485	GATA3	1.2094	140	0.226508	dataset I
ENSG00000107807	TLX1	0.493027	63	0.621993	dataset I
ENSG00000108001	EBF3	1.38533	68	0.165951	dataset I
ENSG00000108064	TFAM	-1.35559	532	0.175231	dataset I
ENSG00000108175	ZMIZ1	0.729885	207	0.46546	dataset I
ENSG00000108312	UBTF	1.30172	83	0.193013	dataset I
ENSG00000108509	CAMTA2	0.953582	198	0.340295	dataset I
ENSG00000108511	HOXB6	0.764112	113	0.444801	dataset I
ENSG00000108788	MLX	-1.26929	453	0.204339	dataset I
ENSG00000108813	DLX4	1.20631	64	0.227697	dataset I
ENSG00000108924	HLF	-1.34394	220	0.178967	dataset I
ENSG00000109320	NFKB1	0.113732	284	0.90945	dataset I
ENSG00000109381	ELF2	-0.0362314	229	0.971098	dataset I
ENSG00000109685	WHSC1	0.544691	135	0.585966	dataset I
ENSG00000109787	KLF3	-0.315786	156	0.752165	dataset I
ENSG00000109906	ZBTB16	-0.804234	110	0.421262	dataset I
ENSG00000110693	SOX6	0.0888655	44	0.929189	dataset I
ENSG00000110851	PRDM4	0.279738	297	0.779678	dataset I
ENSG00000110925	CSRNP2	1.24909	212	0.21163	dataset I
ENSG00000111087	GLI1	1.05453	153	0.29164	dataset I
ENSG00000111145	ELK3	0.672651	598	0.501169	dataset I
ENSG00000111206	FOXM1	1.39179	193	0.163986	dataset I
ENSG00000111249	CUX2	-0.705784	188	0.480323	dataset I
ENSG00000111269	CREBL2	-1.42453	346	0.154293	dataset I
ENSG00000111424	VDR	0.477115	245	0.63328	dataset I
ENSG00000111704	NANOG	0.556002	78	0.57821	dataset I
ENSG00000112033	PPARD	0.604334	371	0.545622	dataset I
ENSG00000112041	TULP1	0.0554411	27	0.955787	dataset I
ENSG00000112182	BACH2	-0.323794	71	0.746094	dataset I
ENSG00000112242	E2F3	0.485203	389	0.627532	dataset I
ENSG00000112333	NR2E1	0.0441593	34	0.964777	dataset I
ENSG00000112365	ZBTB24	-1.88993	108	0.058768	dataset I
ENSG00000112561	TFEB	1.81164	313	0.0700411	dataset I
ENSG00000112658	SRF	-0.492736	103	0.622199	dataset I
ENSG00000113580	NR3C1	-1.24121	122	0.21453	dataset I
ENSG00000113658	SMAD5	-0.663872	156	0.506772	dataset I
ENSG00000113716	HMGXB3	0.794174	146	0.427094	dataset I
ENSG00000113916	BCL6	-0.940909	159	0.346751	dataset I
ENSG00000114126	TFDP2	-1.30463	115	0.192018	dataset I
ENSG00000114315	HES1	1.16812	83	0.242759	dataset I
ENSG00000114439	BBX	-1.10665	188	0.268445	dataset I
ENSG00000114853	ZBTB47	1.10249	468	0.270247	dataset I
ENSG00000114861	FOXP1	1.32066	146	0.186614	dataset I
ENSG00000115112	TFCP2L1	1.45908	84	0.144542	dataset I
ENSG00000115163	CENPA	1.21799	200	0.223227	dataset I
ENSG00000115355	CCDC88A	0.954523	267	0.339819	dataset I
ENSG00000115415	STAT1	0.837755	157	0.402168	dataset I
ENSG00000115507	OTX1	-1.95278	26	0.050846	dataset I
ENSG00000115568	ZNF142	0.475668	123	0.634311	dataset I
ENSG00000115738	ID2	-0.0876342	86	0.930167	dataset I
ENSG00000115816	CEBPZ	0.635057	579	0.525391	dataset I
ENSG00000115956	PLEK	0.785072	458	0.432411	dataset I
ENSG00000115966	ATF2	-1.24379	328	0.213578	dataset I
ENSG00000116016	EPAS1	-0.781371	332	0.434584	dataset I
ENSG00000116017	ARID3A	1.51016	214	0.131003	dataset I
ENSG00000116035	VAX2	1.53306	94	0.125261	dataset I
ENSG00000116044	NFE2L2	0.228861	98	0.818977	dataset I
ENSG00000116132	PRRX1	1.17718	238	0.239124	dataset I
ENSG00000116560	SFPQ	1.40633	539	0.159626	dataset I
ENSG00000116580	GON4L	1.27328	265	0.202917	dataset I
ENSG00000116604	MEF2D	1.07801	64	0.281027	dataset I
ENSG00000116731	PRDM2	0.871319	194	0.38358	dataset I
ENSG00000116793	PHTF1	0.00887854	88	0.992916	dataset I
ENSG00000116809	ZBTB17	1.32769	718	0.184282	dataset I
ENSG00000116819	TFAP2E	1.02191	208	0.306824	dataset I
ENSG00000116833	NR5A2	-1.19823	356	0.230826	dataset I
ENSG00000116990	MYCL1	0.274586	220	0.783634	dataset I
ENSG00000117000	RLF	0.0558163	277	0.955488	dataset I
ENSG00000117010	ZNF684	-0.538803	54	0.590023	dataset I
ENSG00000117036	ETV3	0.256351	270	0.79768	dataset I
ENSG00000117318	ID3	2.6906	299	0.00713235	dataset I
ENSG00000117475	BLZF1	-0.386981	363	0.69877	dataset I
ENSG00000117595	IRF6	0.960921	274	0.336592	dataset I
ENSG00000117625	RCOR3	1.00069	101	0.316977	dataset I
ENSG00000117707	PROX1	-1.23148	381	0.218143	dataset I
ENSG00000117713	ARID1A	1.11842	169	0.263389	dataset I
ENSG00000118156	ZNF541	0.821593	94	0.411309	dataset I
ENSG00000118217	ATF6	-0.453824	480	0.649956	dataset I
ENSG00000118260	CREB1	-0.814741	147	0.415221	dataset I
ENSG00000118263	KLF7	-0.144154	93	0.885379	dataset I
ENSG00000118495	PLAGL1	1.21731	414	0.223487	dataset I
ENSG00000118513	MYB	-0.340538	149	0.733451	dataset I
ENSG00000118526	TCF21	1.14385	121	0.252684	dataset I
ENSG00000118620	ZNF430	0.937154	281	0.348679	dataset I
ENSG00000118689	FOXO3	-0.637752	94	0.523635	dataset I
ENSG00000118707	TGIF2	1.61925	144	0.105393	dataset I
ENSG00000118922	KLF12	-0.120426	300	0.904146	dataset I
ENSG00000119042	SATB2	-0.675124	46	0.499597	dataset I
ENSG00000119138	KLF9	-0.480925	97	0.63057	dataset I
ENSG00000119508	NR4A3	0.209204	60	0.834289	dataset I
ENSG00000119547	ONECUT2	1.25157	133	0.210726	dataset I
ENSG00000119574	ZBTB45	2.17679	258	0.029496	dataset I
ENSG00000119608	PROX2	1.35431	96	0.175639	dataset I
ENSG00000119715	ESRRB	0.124868	91	0.900628	dataset I
ENSG00000119725	ZNF410	1.23896	426	0.215359	dataset I
ENSG00000119866	BCL11A	1.62282	118	0.104627	dataset I
ENSG00000119950	MXI1	-0.795669	169	0.426224	dataset I
ENSG00000120075	HOXB5	0.462149	102	0.643974	dataset I
ENSG00000120093	HOXB3	0.853616	107	0.393318	dataset I
ENSG00000120149	MSX2	0.573314	30	0.566432	dataset I
ENSG00000120690	ELF1	-0.395268	422	0.692645	dataset I
ENSG00000120693	SMAD9	1.67531	110	0.0938727	dataset I
ENSG00000120697	ALG5	1.42252	1148	0.154875	dataset I
ENSG00000120738	EGR1	1.33543	49	0.181735	dataset I
ENSG00000120784	ZFP30	1.01478	49	0.310212	dataset I
ENSG00000120798	NR2C1	1.06243	261	0.288042	dataset I
ENSG00000120837	NFYB	0.820305	89	0.412042	dataset I
ENSG00000120963	ZNF706	1.13981	768	0.254366	dataset I
ENSG00000121068	TBX2	1.49094	405	0.135976	dataset I
ENSG00000121297	TSHZ3	1.35559	486	0.175231	dataset I
ENSG00000121406	ZNF549	1.6078	119	0.107878	dataset I
ENSG00000121413	ZSCAN18	2.24609	335	0.0246983	dataset I
ENSG00000121417	ZNF211	1.46909	154	0.141808	dataset I
ENSG00000121454	LHX4	-0.216149	38	0.828872	dataset I
ENSG00000121864	ZNF639	-0.713156	207	0.475749	dataset I
ENSG00000121903	ZSCAN20	0.674314	55	0.500112	dataset I
ENSG00000122034	GTF3A	0.170446	564	0.864659	dataset I
ENSG00000122386	ZNF205	1.20127	174	0.229645	dataset I
ENSG00000122482	ZNF644	1.62819	144	0.103484	dataset I
ENSG00000122515	ZMIZ2	1.49974	290	0.133681	dataset I
ENSG00000122691	TWIST1	0.996968	295	0.31878	dataset I
ENSG00000122778	KIAA1549	1.87055	251	0.0614071	dataset I
ENSG00000122877	EGR2	1.48411	67	0.137781	dataset I
ENSG00000123095	BHLHE41	1.25789	208	0.208431	dataset I
ENSG00000123268	ATF1	-1.06089	313	0.288741	dataset I
ENSG00000123358	NR4A1	0.129466	40	0.896989	dataset I
ENSG00000123405	NFE2	-0.465593	206	0.641507	dataset I
ENSG00000123411	IKZF4	-0.315318	153	0.75252	dataset I
ENSG00000123636	BAZ2B	-0.112502	216	0.910426	dataset I
ENSG00000123685	BATF3	1.24103	457	0.214593	dataset I
ENSG00000123933	MXD4	1.10805	496	0.267842	dataset I
ENSG00000124092	CTCFL	0.333008	36	0.739129	dataset I
ENSG00000124191	TOX2	0.835137	153	0.403641	dataset I
ENSG00000124201	ZNFX1	0.760764	143	0.446798	dataset I
ENSG00000124203	ZNF831	0.817041	224	0.413905	dataset I
ENSG00000124216	SNAI1	0.592935	223	0.553225	dataset I
ENSG00000124440	HIF3A	0.449778	162	0.65287	dataset I
ENSG00000124444	ZNF576	0.170216	739	0.864841	dataset I
ENSG00000124459	ZNF45	1.4029	83	0.160648	dataset I
ENSG00000124496	TRERF1	1.63564	178	0.101914	dataset I
ENSG00000124664	SPDEF	1.6821	51	0.0925504	dataset I
ENSG00000124766	SOX4	1.84699	266	0.0647485	dataset I
ENSG00000124782	RREB1	-0.447906	38	0.654221	dataset I
ENSG00000124813	RUNX2	1.19095	55	0.233672	dataset I
ENSG00000124831	LRRFIP1	0.350994	233	0.725593	dataset I
ENSG00000124920	C11orf9	2.00502	427	0.0449614	dataset I
ENSG00000125347	IRF1	0.188209	162	0.850713	dataset I
ENSG00000125398	SOX9	1.28449	521	0.19897	dataset I
ENSG00000125482	TTF1	1.25588	248	0.209159	dataset I
ENSG00000125520	SLC2A4RG	0.246013	247	0.805672	dataset I
ENSG00000125618	PAX8	-1.19192	39	0.233291	dataset I
ENSG00000125740	FOSB	0.641895	55	0.520941	dataset I
ENSG00000125798	FOXA2	-1.18291	115	0.236843	dataset I
ENSG00000125812	GZF1	-1.88628	37	0.0592568	dataset I
ENSG00000125826	RBCK1	0.463715	537	0.642852	dataset I
ENSG00000125846	ZNF133	1.45254	191	0.146352	dataset I
ENSG00000125850	OVOL2	1.18039	178	0.237846	dataset I
ENSG00000125878	TCF15	0.949477	93	0.342378	dataset I
ENSG00000125945	ZNF436	0.701663	41	0.48289	dataset I
ENSG00000125952	MAX	1.22154	350	0.221882	dataset I
ENSG00000125968	ID1	0.340091	192	0.733788	dataset I
ENSG00000126003	PLAGL2	0.770923	148	0.440753	dataset I
ENSG00000126351	THRA	2.04283	275	0.0410697	dataset I
ENSG00000126368	NR1D1	-0.131752	88	0.89518	dataset I
ENSG00000126456	IRF3	1.23695	629	0.216106	dataset I
ENSG00000126561	STAT5A	1.38829	518	0.165049	dataset I
ENSG00000126603	GLIS2	1.91378	471	0.0556483	dataset I
ENSG00000126733	DACH2	0.985027	55	0.324611	dataset I
ENSG00000126746	ZNF384	0.63959	104	0.522439	dataset I
ENSG00000126767	ELK1	-1.34211	248	0.179561	dataset I
ENSG00000126804	ZBTB1	-0.179782	318	0.857324	dataset I
ENSG00000127081	ZNF484	0.633138	139	0.526644	dataset I
ENSG00000127124	HIVEP3	1.19104	120	0.233637	dataset I
ENSG00000127152	BCL11B	1.3859	243	0.165779	dataset I
ENSG00000127337	YEATS4	0.411383	257	0.680792	dataset I
ENSG00000127528	KLF2	2.09417	187	0.0362453	dataset I
ENSG00000127903	ZNF835	-0.272411	45	0.785306	dataset I
ENSG00000128000	ZNF780B	0.541862	97	0.587914	dataset I
ENSG00000128272	ATF4	0.214875	464	0.829865	dataset I
ENSG00000128573	FOXP2	1.54739	50	0.121768	dataset I
ENSG00000128604	IRF5	1.99144	218	0.0464326	dataset I
ENSG00000128652	HOXD3	0.28254	51	0.77753	dataset I
ENSG00000129028	THAP10	-1.55877	59	0.119051	dataset I
ENSG00000129071	MBD4	1.97217	202	0.0485897	dataset I
ENSG00000129173	E2F8	1.21209	163	0.225477	dataset I
ENSG00000129514	FOXA1	-1.15764	91	0.247009	dataset I
ENSG00000129534	MIS18BP1	0.857444	97	0.3912	dataset I
ENSG00000129535	NRL	0.377803	58	0.705577	dataset I
ENSG00000129654	FOXJ1	1.83351	613	0.0667274	dataset I
ENSG00000129911	KLF16	0.232323	128	0.816287	dataset I
ENSG00000130338	TULP4	1.26752	179	0.204969	dataset I
ENSG00000130522	JUND	0.814582	109	0.415312	dataset I
ENSG00000130544	ZNF557	1.33126	71	0.183104	dataset I
ENSG00000130584	ZBTB46	1.88499	107	0.0594306	dataset I
ENSG00000130684	ZNF337	1.40842	411	0.159006	dataset I
ENSG00000130700	GATA5	2.38648	152	0.0170103	dataset I
ENSG00000130711	PRDM12	0.00516936	26	0.995875	dataset I
ENSG00000130751	NPAS1	3.11496	219	0.00183973	dataset I
ENSG00000130803	ZNF317	0.810259	275	0.417791	dataset I
ENSG00000130818	ZNF426	-0.46046	149	0.645186	dataset I
ENSG00000130844	ZNF331	0.226951	49	0.820462	dataset I
ENSG00000130856	ZNF236	0.0159729	69	0.987256	dataset I
ENSG00000130940	CASZ1	1.41239	182	0.157835	dataset I
ENSG00000131061	ZNF341	0.893282	112	0.371706	dataset I
ENSG00000131115	ZNF227	1.39929	126	0.161727	dataset I
ENSG00000131127	ZNF141	0.603802	42	0.545975	dataset I
ENSG00000131196	NFATC1	0.901245	476	0.367458	dataset I
ENSG00000131408	NR1H2	1.14446	817	0.252433	dataset I
ENSG00000131759	RARA	0.39958	133	0.689466	dataset I
ENSG00000131788	PIAS3	0.768338	127	0.442286	dataset I
ENSG00000131845	ZNF304	1.21716	96	0.223545	dataset I
ENSG00000131848	ZSCAN5A	1.38266	372	0.16677	dataset I
ENSG00000131849	ZNF132	0.783804	49	0.433155	dataset I
ENSG00000131910	NR0B2	1.59448	403	0.110828	dataset I
ENSG00000131914	LIN28A	-0.0488984	78	0.961	dataset I
ENSG00000131931	THAP1	-1.52512	75	0.12723	dataset I
ENSG00000132005	RFX1	2.42705	184	0.0152221	dataset I
ENSG00000132010	ZNF20	-0.0184126	38	0.98531	dataset I
ENSG00000132024	CC2D1A	1.42732	342	0.153486	dataset I
ENSG00000132170	PPARG	-0.955625	235	0.339262	dataset I
ENSG00000132604	TERF2	-1.09303	190	0.27438	dataset I
ENSG00000132846	ZBED3	0.589964	207	0.555215	dataset I
ENSG00000133250	ZNF414	1.21208	488	0.225483	dataset I
ENSG00000133740	E2F5	1.27254	98	0.20318	dataset I
ENSG00000133794	ARNTL	-0.556181	101	0.578087	dataset I
ENSG00000134046	MBD2	0.892589	177	0.372077	dataset I
ENSG00000134107	BHLHE40	-0.545102	143	0.585683	dataset I
ENSG00000134138	MEIS2	-1.13275	49	0.257318	dataset I
ENSG00000134317	GRHL1	0.861906	82	0.388739	dataset I
ENSG00000134323	MYCN	1.68991	190	0.0910449	dataset I
ENSG00000134532	SOX5	-1.03649	379	0.299972	dataset I
ENSG00000134852	CLOCK	-1.21512	103	0.224319	dataset I
ENSG00000134954	ETS1	0.206163	353	0.836663	dataset I
ENSG00000135100	HNF1A	0.39088	183	0.695886	dataset I
ENSG00000135111	TBX3	1.14893	89	0.250586	dataset I
ENSG00000135164	DMTF1	0.91652	120	0.359394	dataset I
ENSG00000135373	EHF	0.624903	216	0.532035	dataset I
ENSG00000135374	ELF5	1.55228	127	0.120596	dataset I
ENSG00000135457	TFCP2	0.601413	76	0.547565	dataset I
ENSG00000135547	HEY2	-0.616731	76	0.537412	dataset I
ENSG00000135638	EMX1	0.463162	81	0.643248	dataset I
ENSG00000135899	SP110	0.322277	136	0.747243	dataset I
ENSG00000136169	SETDB2	0.82118	181	0.411544	dataset I
ENSG00000136327	NKX2-8	0.816305	39	0.414326	dataset I
ENSG00000136367	ZFHX2	1.24119	161	0.214534	dataset I
ENSG00000136451	VEZF1	0.24988	461	0.80268	dataset I
ENSG00000136574	GATA4	-0.593978	104	0.552527	dataset I
ENSG00000136630	HLX	2.87086	414	0.00409354	dataset I
ENSG00000136770	DNAJC1	0.897961	468	0.369206	dataset I
ENSG00000136826	KLF4	0.23669	116	0.812897	dataset I
ENSG00000136866	ZFP37	-0.963763	66	0.335165	dataset I
ENSG00000136870	ZNF189	1.25648	99	0.208941	dataset I
ENSG00000136936	XPA	1.08827	192	0.276478	dataset I
ENSG00000136944	LMX1B	0.366609	57	0.713911	dataset I
ENSG00000136997	MYC	-0.29302	130	0.769507	dataset I
ENSG00000137166	FOXP4	2.93334	322	0.0033534	dataset I
ENSG00000137185	ZNF193	1.88252	303	0.0597651	dataset I
ENSG00000137203	TFAP2A	0.0804239	62	0.9359	dataset I
ENSG00000137265	IRF4	0.113926	104	0.909296	dataset I
ENSG00000137270	GCM1	0.0117014	31	0.990664	dataset I
ENSG00000137273	FOXF2	1.00277	187	0.315971	dataset I
ENSG00000137309	HMGA1	0.777498	373	0.436865	dataset I
ENSG00000137310	TCF19	1.32616	288	0.184786	dataset I
ENSG00000137492	PRKRIR	-0.226683	378	0.82067	dataset I
ENSG00000137504	CREBZF	0.401355	122	0.688159	dataset I
ENSG00000137709	POU2F3	-0.00106205	46	0.999153	dataset I
ENSG00000137834	SMAD6	1.25762	176	0.208527	dataset I
ENSG00000137871	ZNF280D	0.721335	51	0.470703	dataset I
ENSG00000138073	PREB	-0.841334	405	0.400161	dataset I
ENSG00000138375	SMARCAL1	1.80973	127	0.0703382	dataset I
ENSG00000138378	STAT4	0.549951	69	0.582353	dataset I
ENSG00000138380	ALS2CR8	-0.628806	84	0.529476	dataset I
ENSG00000138738	PRDM5	1.52819	39	0.126465	dataset I
ENSG00000138795	LEF1	1.69406	368	0.0902535	dataset I
ENSG00000139083	ETV6	1.58502	79	0.112962	dataset I
ENSG00000139154	AEBP2	-0.50259	300	0.615253	dataset I
ENSG00000139445	FOXN4	1.37081	121	0.170435	dataset I
ENSG00000139515	PDX1	1.18302	64	0.236801	dataset I
ENSG00000139613	SMARCC2	-0.387032	173	0.698733	dataset I
ENSG00000139651	ZNF740	-0.236496	92	0.813048	dataset I
ENSG00000140009	ESR2	-0.0184416	76	0.985287	dataset I
ENSG00000140044	JDP2	1.10562	348	0.268892	dataset I
ENSG00000140262	TCF12	-0.902212	137	0.366944	dataset I
ENSG00000140265	ZSCAN29	-0.658716	72	0.510078	dataset I
ENSG00000140382	HMG20A	0.965266	159	0.334412	dataset I
ENSG00000140548	ZNF710	3.38762	177	0.000705018	dataset I
ENSG00000140836	ZFHX3	2.14652	84	0.0318313	dataset I
ENSG00000140968	IRF8	0.322223	306	0.747283	dataset I
ENSG00000140987	ZNF434	-0.764568	98	0.444529	dataset I
ENSG00000141002	TCF25	1.17393	497	0.240422	dataset I
ENSG00000141027	NCOR1	2.1296	90	0.0332045	dataset I
ENSG00000141040	ZNF287	1.5802	61	0.11406	dataset I
ENSG00000141448	GATA6	2.88224	258	0.00394859	dataset I
ENSG00000141510	TP53	0.236749	103	0.812852	dataset I
ENSG00000141568	FOXK2	-0.159313	179	0.873423	dataset I
ENSG00000141644	MBD1	0.727206	172	0.4671	dataset I
ENSG00000141646	SMAD4	-0.728031	323	0.466594	dataset I
ENSG00000141905	NFIC	-1.29347	418	0.195849	dataset I
ENSG00000141946	ZIM3	-0.159256	28	0.873467	dataset I
ENSG00000141956	PRDM15	-0.0511066	32	0.959241	dataset I
ENSG00000142065	ZFP14	0.622135	149	0.533853	dataset I
ENSG00000142409	ZNF787	0.622926	777	0.533333	dataset I
ENSG00000142528	ZNF473	0.0722511	185	0.942402	dataset I
ENSG00000142539	SPIB	1.20411	228	0.228545	dataset I
ENSG00000142556	ZNF614	0.311685	249	0.75528	dataset I
ENSG00000142599	RERE	1.70833	110	0.0875751	dataset I
ENSG00000142611	PRDM16	1.21371	126	0.224857	dataset I
ENSG00000143067	ZNF697	0.594345	112	0.552281	dataset I
ENSG00000143171	RXRG	-0.811467	50	0.417098	dataset I
ENSG00000143178	TBX19	1.51668	314	0.129346	dataset I
ENSG00000143190	POU2F1	1.21358	89	0.224907	dataset I
ENSG00000143257	NR1I3	-0.160254	286	0.872681	dataset I
ENSG00000143355	LHX9	-0.124549	40	0.90088	dataset I
ENSG00000143365	RORC	-0.800902	190	0.423188	dataset I
ENSG00000143373	ZNF687	2.23747	163	0.0252558	dataset I
ENSG00000143379	SETDB1	2.12096	144	0.0339255	dataset I
ENSG00000143390	RFX5	0.436715	274	0.662318	dataset I
ENSG00000143437	ARNT	-1.09413	214	0.273896	dataset I
ENSG00000143458	GABPB2	-0.201102	39	0.840619	dataset I
ENSG00000143578	CREB3L4	-0.56303	139	0.573415	dataset I
ENSG00000143614	GATAD2B	1.74551	179	0.0808968	dataset I
ENSG00000143842	SOX13	0.156239	123	0.875845	dataset I
ENSG00000143867	OSR1	2.01446	231	0.0439616	dataset I
ENSG00000143995	MEIS1	0.853241	107	0.393526	dataset I
ENSG00000144026	ZNF514	0.969339	59	0.332376	dataset I
ENSG00000144218	AFF3	-0.949464	45	0.342385	dataset I
ENSG00000144331	ZNF385B	-1.05854	256	0.289811	dataset I
ENSG00000144485	HES6	0.64538	198	0.518681	dataset I
ENSG00000144655	CSRNP1	-0.113315	61	0.909781	dataset I
ENSG00000144747	TMF1	-0.402597	61	0.687245	dataset I
ENSG00000144792	ZNF660	2.91296	46	0.00358016	dataset I
ENSG00000144852	NR1I2	-1.74831	227	0.0804109	dataset I
ENSG00000145220	LYAR	-0.332638	402	0.739408	dataset I
ENSG00000145908	ZNF300	1.73734	269	0.0823271	dataset I
ENSG00000146587	RBAK	0.808133	54	0.419014	dataset I
ENSG00000146592	CREB5	0.571758	179	0.567486	dataset I
ENSG00000146676	PURB	0.512323	250	0.608425	dataset I
ENSG00000146757	ZNF92	-0.0144942	171	0.988436	dataset I
ENSG00000147118	ZNF182	1.16349	222	0.24463	dataset I
ENSG00000147124	ZNF41	-0.213802	104	0.830701	dataset I
ENSG00000147180	ZNF711	2.33894	224	0.0193385	dataset I
ENSG00000147421	HMBOX1	0.887305	211	0.374915	dataset I
ENSG00000147488	ST18	-1.06926	49	0.284951	dataset I
ENSG00000147601	TERF1	-0.912698	219	0.361402	dataset I
ENSG00000147789	ZNF7	1.52704	144	0.12675	dataset I
ENSG00000147862	NFIB	0.418969	248	0.675239	dataset I
ENSG00000148143	ZNF462	1.02651	41	0.304651	dataset I
ENSG00000148200	NR6A1	2.01575	145	0.043826	dataset I
ENSG00000148337	CIZ1	2.32015	403	0.020333	dataset I
ENSG00000148516	ZEB1	-0.251369	222	0.801529	dataset I
ENSG00000148737	TCF7L2	0.561798	40	0.574254	dataset I
ENSG00000149050	ZNF214	0.0505333	73	0.959697	dataset I
ENSG00000149054	ZNF215	0.0167542	40	0.986633	dataset I
ENSG00000149136	SSRP1	0.636134	627	0.524689	dataset I
ENSG00000149480	MTA2	0.630878	294	0.528121	dataset I
ENSG00000149922	TBX6	0.53696	93	0.591296	dataset I
ENSG00000149948	HMGA2	0.739246	81	0.459758	dataset I
ENSG00000150051	MKX	-2.94891	114	0.00318897	dataset I
ENSG00000150347	ARID5B	0.528722	187	0.596998	dataset I
ENSG00000150907	FOXO1	-0.295615	131	0.767524	dataset I
ENSG00000151090	THRB	-1.19366	234	0.232612	dataset I
ENSG00000151322	NPAS3	-0.33798	28	0.735378	dataset I
ENSG00000151500	THYN1	0.820677	794	0.41183	dataset I
ENSG00000151612	ZNF827	1.36185	98	0.173246	dataset I
ENSG00000151623	NR3C2	-1.14963	149	0.250296	dataset I
ENSG00000151650	VENTX	1.79533	398	0.0726007	dataset I
ENSG00000151702	FLI1	0.757242	594	0.448905	dataset I
ENSG00000152217	SETBP1	0.202904	143	0.83921	dataset I
ENSG00000152284	TCF7L1	3.31085	338	0.000930114	dataset I
ENSG00000152433	ZNF547	1.11185	105	0.266204	dataset I
ENSG00000152439	ZNF773	1.06042	76	0.288953	dataset I
ENSG00000152443	ZNF776	0.822944	74	0.41054	dataset I
ENSG00000152454	ZNF256	2.95061	154	0.00317143	dataset I
ENSG00000152467	ZSCAN1	0.760342	47	0.44705	dataset I
ENSG00000152475	ZNF837	0.488979	143	0.624857	dataset I
ENSG00000152518	ZFP36L2	0.636251	186	0.524613	dataset I
ENSG00000152784	PRDM8	0.735721	104	0.461901	dataset I
ENSG00000152804	HHEX	0.364446	70	0.715525	dataset I
ENSG00000152926	ZNF117	0.613316	107	0.539668	dataset I
ENSG00000153048	CARHSP1	0.299108	309	0.764858	dataset I
ENSG00000153207	AHCTF1	1.17887	111	0.238448	dataset I
ENSG00000153234	NR4A2	0.445961	32	0.655626	dataset I
ENSG00000153560	UBP1	-0.636314	202	0.524572	dataset I
ENSG00000153814	JAZF1	2.45255	99	0.0141848	dataset I
ENSG00000153879	CEBPG	-1.03076	437	0.302655	dataset I
ENSG00000153896	ZNF599	1.42314	144	0.154696	dataset I
ENSG00000154655	L3MBTL4	1.63106	88	0.102877	dataset I
ENSG00000154727	GABPA	-0.840927	301	0.400389	dataset I
ENSG00000154957	ZNF18	0.0516666	61	0.958794	dataset I
ENSG00000155090	KLF10	0.136956	70	0.891066	dataset I
ENSG00000155545	MIER3	-1.22502	134	0.220568	dataset I
ENSG00000155592	ZKSCAN2	0.408219	137	0.683113	dataset I
ENSG00000155966	AFF2	0.155113	86	0.876732	dataset I
ENSG00000156030	C14orf43	-0.554653	96	0.579132	dataset I
ENSG00000156127	BATF	1.33644	612	0.181405	dataset I
ENSG00000156273	BACH1	-0.716683	245	0.47357	dataset I
ENSG00000156853	ZNF689	-0.422235	194	0.672853	dataset I
ENSG00000157259	GATAD1	1.04557	211	0.295761	dataset I
ENSG00000157429	ZNF19	1.23601	72	0.216455	dataset I
ENSG00000157514	TSC22D3	1.42093	237	0.155338	dataset I
ENSG00000157554	ERG	-0.246477	220	0.805313	dataset I
ENSG00000157557	ETS2	-0.364363	254	0.715587	dataset I
ENSG00000157613	CREB3L1	1.01723	351	0.309042	dataset I
ENSG00000157657	ZNF618	0.939499	119	0.347474	dataset I
ENSG00000158055	GRHL3	-0.201541	49	0.840276	dataset I
ENSG00000158691	ZSCAN12	-0.282794	73	0.777335	dataset I
ENSG00000158711	ELK4	0.0839032	317	0.933133	dataset I
ENSG00000158773	USF1	1.37182	671	0.170119	dataset I
ENSG00000158805	ZNF276	1.52689	251	0.126788	dataset I
ENSG00000159086	GCFC1	0.658274	165	0.510362	dataset I
ENSG00000159140	SON	0.753795	223	0.450973	dataset I
ENSG00000159216	RUNX1	0.729039	294	0.465978	dataset I
ENSG00000159263	SIM2	0.544866	74	0.585846	dataset I
ENSG00000159592	GPBP1L1	1.20346	141	0.228799	dataset I
ENSG00000159882	ZNF230	1.26943	62	0.204287	dataset I
ENSG00000159885	ZNF222	2.06568	138	0.0388586	dataset I
ENSG00000159905	ZNF221	0.293399	56	0.769217	dataset I
ENSG00000159915	ZNF233	2.03468	175	0.0418828	dataset I
ENSG00000159917	ZNF235	1.70749	142	0.0877309	dataset I
ENSG00000160062	ZBTB8A	-0.916313	91	0.359503	dataset I
ENSG00000160094	ZNF362	0.960399	232	0.336855	dataset I
ENSG00000160113	NR2F6	-0.0819342	379	0.934699	dataset I
ENSG00000160199	PKNOX1	0.97191	102	0.331095	dataset I
ENSG00000160224	AIRE	3.08605	192	0.00202833	dataset I
ENSG00000160321	ZNF208	-0.0877308	48	0.930091	dataset I
ENSG00000160336	ZNF761	1.6805	76	0.0928593	dataset I
ENSG00000160352	ZNF714	0.0405913	76	0.967622	dataset I
ENSG00000160685	ZBTB7B	-1.85129	58	0.0641276	dataset I
ENSG00000160908	ZNF394	1.30006	310	0.193581	dataset I
ENSG00000160961	ZNF333	0.750111	118	0.453188	dataset I
ENSG00000161277	THAP8	1.06541	181	0.28669	dataset I
ENSG00000161298	ZNF382	0.912681	41	0.36141	dataset I
ENSG00000161405	IKZF3	-0.193794	108	0.846337	dataset I
ENSG00000161551	ZNF577	1.18714	240	0.235171	dataset I
ENSG00000161642	ZNF385A	2.90805	315	0.00363685	dataset I
ENSG00000161914	ZNF653	0.823314	641	0.410329	dataset I
ENSG00000161940	BCL6B	1.5216	245	0.128109	dataset I
ENSG00000162086	ZNF75A	0.678121	153	0.497695	dataset I
ENSG00000162367	TAL1	-0.159902	86	0.872959	dataset I
ENSG00000162419	GMEB1	0.0911302	163	0.927389	dataset I
ENSG00000162599	NFIA	-1.4965	250	0.134524	dataset I
ENSG00000162601	MYSM1	-0.482312	71	0.629584	dataset I
ENSG00000162664	ZNF326	0.432429	161	0.66543	dataset I
ENSG00000162676	GFI1	0.634158	213	0.525978	dataset I
ENSG00000162702	ZNF281	-0.68202	326	0.495226	dataset I
ENSG00000162714	ZNF496	3.4755	136	0.000509899	dataset I
ENSG00000162761	LMX1A	0.119033	57	0.905249	dataset I
ENSG00000162772	ATF3	0.31584	47	0.752124	dataset I
ENSG00000162924	REL	-0.206775	104	0.836186	dataset I
ENSG00000163132	MSX1	0.984305	91	0.324966	dataset I
ENSG00000163435	ELF3	0.327345	203	0.743407	dataset I
ENSG00000163508	EOMES	0.125388	189	0.900217	dataset I
ENSG00000163666	HESX1	0.231648	81	0.816811	dataset I
ENSG00000163795	ZNF513	1.82916	345	0.0673753	dataset I
ENSG00000163848	ZNF148	-0.995772	44	0.319361	dataset I
ENSG00000163884	KLF15	-0.38254	318	0.702061	dataset I
ENSG00000163909	HEYL	1.61022	424	0.107349	dataset I
ENSG00000163939	PBRM1	-0.685251	419	0.493186	dataset I
ENSG00000164011	ZNF691	0.479171	133	0.631817	dataset I
ENSG00000164048	ZNF589	1.51934	180	0.128677	dataset I
ENSG00000164104	HMGB2	1.87105	477	0.0613382	dataset I
ENSG00000164107	HAND2	1.4251	135	0.154128	dataset I
ENSG00000164330	EBF1	0.113092	76	0.909958	dataset I
ENSG00000164379	FOXQ1	0.253897	118	0.799575	dataset I
ENSG00000164463	CREBRF	-0.285922	127	0.774938	dataset I
ENSG00000164532	TBX20	-0.516667	36	0.605388	dataset I
ENSG00000164631	ZNF12	0.266299	25	0.790009	dataset I
ENSG00000164683	HEY1	1.00466	146	0.315063	dataset I
ENSG00000164684	ZNF704	-0.229523	98	0.818463	dataset I
ENSG00000164736	SOX17	0.937922	156	0.348284	dataset I
ENSG00000164749	HNF4G	-0.673582	211	0.500577	dataset I
ENSG00000164916	FOXK1	1.94379	98	0.0519212	dataset I
ENSG00000164920	OSR2	2.10227	26	0.03553	dataset I
ENSG00000165030	NFIL3	-0.591788	78	0.553993	dataset I
ENSG00000165156	ZHX1	-1.60014	326	0.109568	dataset I
ENSG00000165244	ZNF367	-0.548415	184	0.583407	dataset I
ENSG00000165259	HDX	-0.575532	72	0.564932	dataset I
ENSG00000165495	PKNOX2	1.81138	164	0.0700822	dataset I
ENSG00000165512	ZNF22	-0.614729	358	0.538734	dataset I
ENSG00000165655	ZNF503	0.937716	88	0.34839	dataset I
ENSG00000165684	SNAPC4	1.43988	419	0.1499	dataset I
ENSG00000165702	GFI1B	-0.313771	125	0.753695	dataset I
ENSG00000165804	ZNF219	1.08258	252	0.278996	dataset I
ENSG00000165821	SALL2	1.00433	130	0.315221	dataset I
ENSG00000165891	E2F7	0.498094	81	0.618418	dataset I
ENSG00000166188	ZNF319	0.328192	143	0.742767	dataset I
ENSG00000166211	SPIC	-0.386941	212	0.6988	dataset I
ENSG00000166261	ZNF202	0.845411	159	0.397881	dataset I
ENSG00000166268	C12orf28	1.28565	355	0.198567	dataset I
ENSG00000166349	RAG1	-1.04076	71	0.297985	dataset I
ENSG00000166402	TUB	1.00653	199	0.31416	dataset I
ENSG00000166454	ATMIN	-1.00521	281	0.314798	dataset I
ENSG00000166478	ZNF143	0.54598	93	0.58508	dataset I
ENSG00000166526	ZNF3	1.93156	79	0.0534136	dataset I
ENSG00000166529	ZSCAN21	1.07211	142	0.283669	dataset I
ENSG00000166704	ZNF606	0.200206	69	0.84132	dataset I
ENSG00000166716	ZNF592	-0.434028	193	0.664268	dataset I
ENSG00000166823	MESP1	-0.339564	83	0.734185	dataset I
ENSG00000166860	ZBTB39	-0.618505	90	0.536243	dataset I
ENSG00000166888	STAT6	1.03486	96	0.300734	dataset I
ENSG00000166925	TSC22D4	1.64692	467	0.0995737	dataset I
ENSG00000166949	SMAD3	0.832907	213	0.404897	dataset I
ENSG00000167034	NKX3-1	-0.866573	129	0.386176	dataset I
ENSG00000167074	TEF	-0.892323	148	0.37222	dataset I
ENSG00000167081	PBX3	0.111134	114	0.91151	dataset I
ENSG00000167085	PHB	0.412584	768	0.679911	dataset I
ENSG00000167157	PRRX2	1.29808	111	0.194259	dataset I
ENSG00000167182	SP2	1.05174	155	0.292919	dataset I
ENSG00000167232	ZNF91	-0.386778	169	0.698921	dataset I
ENSG00000167377	ZNF23	0.869048	145	0.384821	dataset I
ENSG00000167380	ZNF226	1.3323	390	0.182761	dataset I
ENSG00000167384	ZNF180	-0.217194	64	0.828057	dataset I
ENSG00000167394	ZNF668	1.53069	138	0.125847	dataset I
ENSG00000167395	ZNF646	0.462238	133	0.643911	dataset I
ENSG00000167491	GATAD2A	-0.505294	265	0.613352	dataset I
ENSG00000167528	ZNF641	-0.108392	57	0.913685	dataset I
ENSG00000167554	ZNF610	1.75007	66	0.0801056	dataset I
ENSG00000167555	ZNF528	1.46146	55	0.143889	dataset I
ENSG00000167562	ZNF701	1.19067	68	0.233783	dataset I
ENSG00000167625	ZNF526	-0.193089	110	0.846889	dataset I
ENSG00000167635	ZNF146	0.117601	400	0.906384	dataset I
ENSG00000167637	ZNF283	-0.322622	31	0.746982	dataset I
ENSG00000167685	ZNF444	0.865421	363	0.386808	dataset I
ENSG00000167766	ZNF83	1.63697	258	0.101636	dataset I
ENSG00000167771	RCOR2	1.90416	84	0.0568899	dataset I
ENSG00000167785	ZNF558	0.324964	111	0.745208	dataset I
ENSG00000167800	TBX10	0.386422	105	0.699184	dataset I
ENSG00000167840	ZNF232	0.267569	63	0.789031	dataset I
ENSG00000167967	E4F1	1.03945	365	0.298595	dataset I
ENSG00000167981	ZNF597	-0.963164	49	0.335465	dataset I
ENSG00000168062	BATF2	0.146207	187	0.883758	dataset I
ENSG00000168152	THAP9	-0.502573	77	0.615265	dataset I
ENSG00000168214	RBPJ	0.380566	77	0.703526	dataset I
ENSG00000168286	THAP11	1.03962	605	0.298517	dataset I
ENSG00000168310	IRF2	-0.691355	150	0.489342	dataset I
ENSG00000168610	STAT3	-1.23786	380	0.215769	dataset I
ENSG00000168661	ZNF30	0.369645	94	0.711647	dataset I
ENSG00000168769	TET2	0.109688	314	0.912657	dataset I
ENSG00000168795	ZBTB5	0.565645	208	0.571635	dataset I
ENSG00000168813	ZNF507	-0.277771	138	0.781188	dataset I
ENSG00000168826	ZBTB49	0.463945	36	0.642687	dataset I
ENSG00000168874	ATOH8	0.15671	125	0.875473	dataset I
ENSG00000168916	ZNF608	1.21364	133	0.224885	dataset I
ENSG00000169016	E2F6	-0.966126	261	0.333981	dataset I
ENSG00000169057	MECP2	1.15075	345	0.249834	dataset I
ENSG00000169083	AR	-2.51889	436	0.0117725	dataset I
ENSG00000169131	ZNF354A	1.20389	146	0.228631	dataset I
ENSG00000169136	ATF5	-2.08497	177	0.0370724	dataset I
ENSG00000169155	ZBTB43	0.736036	48	0.461709	dataset I
ENSG00000169554	ZEB2	0.615283	219	0.538368	dataset I
ENSG00000169594	BNC1	0.593865	119	0.552603	dataset I
ENSG00000169635	HIC2	3.29527	340	0.000983261	dataset I
ENSG00000169689	STRA13	-0.0795616	510	0.936586	dataset I
ENSG00000169714	CNBP	-0.814127	591	0.415572	dataset I
ENSG00000169740	ZNF32	0.751853	776	0.45214	dataset I
ENSG00000169856	ONECUT1	-0.654332	451	0.512898	dataset I
ENSG00000169926	KLF13	1.03647	493	0.299985	dataset I
ENSG00000169946	ZFPM2	0.673322	218	0.500742	dataset I
ENSG00000169951	ZNF764	1.96641	33	0.0492511	dataset I
ENSG00000169955	ZNF747	0.100618	199	0.919854	dataset I
ENSG00000169957	ZNF768	1.19783	398	0.230985	dataset I
ENSG00000169981	ZNF35	0.362024	110	0.717334	dataset I
ENSG00000170100	ZNF778	-0.374568	60	0.707982	dataset I
ENSG00000170122	FOXD4	1.12494	146	0.260612	dataset I
ENSG00000170166	HOXD4	1.32685	121	0.184557	dataset I
ENSG00000170260	ZNF212	1.26477	205	0.205955	dataset I
ENSG00000170265	ZNF282	1.62526	70	0.104107	dataset I
ENSG00000170322	NFRKB	0.886326	115	0.375442	dataset I
ENSG00000170325	PRDM10	0.701385	55	0.483063	dataset I
ENSG00000170345	FOS	1.8778	61	0.0604081	dataset I
ENSG00000170365	SMAD1	-1.26006	198	0.207649	dataset I
ENSG00000170448	NFXL1	-0.181554	60	0.855932	dataset I
ENSG00000170485	NPAS2	-1.29597	121	0.194985	dataset I
ENSG00000170581	STAT2	0.0472426	132	0.96232	dataset I
ENSG00000170608	FOXA3	1.63378	163	0.102306	dataset I
ENSG00000170631	ZNF16	1.81209	105	0.0699725	dataset I
ENSG00000170653	ATF7	0.58868	117	0.556076	dataset I
ENSG00000170684	ZNF296	1.48624	164	0.137215	dataset I
ENSG00000170802	FOXN2	-0.711489	107	0.476781	dataset I
ENSG00000170949	ZNF160	0.846646	133	0.397193	dataset I
ENSG00000170954	ZNF415	1.51067	69	0.130873	dataset I
ENSG00000170959	DCDC5	-1.63018	1017	0.103063	dataset I
ENSG00000171056	SOX7	0.0203341	242	0.983777	dataset I
ENSG00000171116	HSFX1	0.457041	50	0.647642	dataset I
ENSG00000171161	ZNF672	0.468837	237	0.639186	dataset I
ENSG00000171163	ZNF692	0.747479	373	0.454774	dataset I
ENSG00000171223	JUNB	0.177579	95	0.859053	dataset I
ENSG00000171291	ZNF439	1.82246	166	0.0683849	dataset I
ENSG00000171295	ZNF440	0.415808	94	0.677551	dataset I
ENSG00000171425	ZNF581	1.92117	342	0.0547101	dataset I
ENSG00000171443	ZNF524	0.734098	677	0.462889	dataset I
ENSG00000171448	ZBTB26	0.778882	232	0.436049	dataset I
ENSG00000171466	ZNF562	-0.395175	287	0.692714	dataset I
ENSG00000171467	ZNF318	-0.303527	186	0.761488	dataset I
ENSG00000171469	ZNF561	-0.649487	63	0.516024	dataset I
ENSG00000171476	HOPX	1.47816	524	0.139365	dataset I
ENSG00000171574	ZNF584	-0.594556	160	0.55214	dataset I
ENSG00000171606	ZNF274	0.432792	193	0.665166	dataset I
ENSG00000171649	ZIK1	2.55153	63	0.0107251	dataset I
ENSG00000171735	CAMTA1	0.605007	679	0.545174	dataset I
ENSG00000171786	NHLH1	0.204592	107	0.837891	dataset I
ENSG00000171817	ZNF540	0.564109	55	0.57268	dataset I
ENSG00000171827	ZNF570	0.345497	209	0.72972	dataset I
ENSG00000171940	ZNF217	-0.164433	193	0.86939	dataset I
ENSG00000171970	ZNF57	0.145495	36	0.88432	dataset I
ENSG00000172000	ZNF556	0.629197	68	0.52922	dataset I
ENSG00000172006	ZNF554	0.586176	45	0.557757	dataset I
ENSG00000172059	KLF11	-1.14585	164	0.251855	dataset I
ENSG00000172201	ID4	1.88459	120	0.0594855	dataset I
ENSG00000172216	CEBPB	-0.628553	109	0.529642	dataset I
ENSG00000172262	ZNF131	1.56735	284	0.117034	dataset I
ENSG00000172273	HINFP	1.13904	78	0.254687	dataset I
ENSG00000172346	CSDC2	-1.65874	106	0.0971682	dataset I
ENSG00000172379	ARNT2	1.24969	387	0.211411	dataset I
ENSG00000172466	ZNF24	-0.988444	404	0.322935	dataset I
ENSG00000172493	AFF1	-0.576389	205	0.564352	dataset I
ENSG00000172733	PURG	1.86562	88	0.0620948	dataset I
ENSG00000172748	ZNF596	0.169151	46	0.865678	dataset I
ENSG00000172818	OVOL1	2.86738	207	0.00413882	dataset I
ENSG00000172819	RARG	1.25151	329	0.210747	dataset I
ENSG00000172845	SP3	-0.679224	382	0.496996	dataset I
ENSG00000172888	ZNF621	-0.621871	124	0.534027	dataset I
ENSG00000173011	TADA2B	-1.26927	245	0.204346	dataset I
ENSG00000173039	RELA	-0.40124	113	0.688243	dataset I
ENSG00000173041	ZNF680	-2.18232	74	0.0290858	dataset I
ENSG00000173068	BNC2	1.41531	152	0.156978	dataset I
ENSG00000173153	ESRRA	0.814964	455	0.415093	dataset I
ENSG00000173258	ZNF483	0.177868	72	0.858826	dataset I
ENSG00000173275	ZNF449	0.866155	76	0.386405	dataset I
ENSG00000173276	ZNF295	-1.26087	170	0.207357	dataset I
ENSG00000173451	THAP2	0.592443	130	0.553554	dataset I
ENSG00000173473	SMARCC1	-0.0492342	540	0.960733	dataset I
ENSG00000173480	ZNF417	-0.291869	92	0.770387	dataset I
ENSG00000173545	ZNF622	0.26167	717	0.793576	dataset I
ENSG00000173757	STAT5B	-0.383514	169	0.701338	dataset I
ENSG00000173875	ZNF791	-0.534971	181	0.59267	dataset I
ENSG00000173917	HOXB2	1.91117	81	0.0559833	dataset I
ENSG00000174197	MGA	0.33965	207	0.73412	dataset I
ENSG00000174255	ZNF80	0.409406	69	0.682241	dataset I
ENSG00000174282	ZBTB4	2.02777	406	0.0425839	dataset I
ENSG00000174306	ZHX3	-2.92908	104	0.00339963	dataset I
ENSG00000174332	GLIS1	2.4405	141	0.0146668	dataset I
ENSG00000174428	GTF2IRD2B	0.974529	96	0.329794	dataset I
ENSG00000174586	ZNF497	0.748305	171	0.454276	dataset I
ENSG00000174652	ZNF266	1.94015	195	0.0523611	dataset I
ENSG00000174738	NR1D2	-1.01244	243	0.311327	dataset I
ENSG00000174796	THAP6	-1.31955	143	0.186985	dataset I
ENSG00000175105	ZNF654	-1.12715	188	0.259681	dataset I
ENSG00000175197	DDIT3	0.9829	337	0.325657	dataset I
ENSG00000175213	ZNF408	0.317637	198	0.75076	dataset I
ENSG00000175279	APITD1	-0.579413	151	0.56231	dataset I
ENSG00000175322	ZNF519	1.53697	111	0.1243	dataset I
ENSG00000175329	ISX	3.18621	133	0.00144149	dataset I
ENSG00000175387	SMAD2	1.0761	460	0.281882	dataset I
ENSG00000175395	ZNF25	0.93365	144	0.350485	dataset I
ENSG00000175592	FOSL1	0.0893189	194	0.928828	dataset I
ENSG00000175691	ZNF77	1.34108	218	0.179894	dataset I
ENSG00000175727	MLXIP	0.0957619	76	0.92371	dataset I
ENSG00000175745	NR2F1	2.40333	224	0.0162464	dataset I
ENSG00000175787	ZNF169	0.291113	36	0.770965	dataset I
ENSG00000175832	ETV4	2.43366	378	0.0149468	dataset I
ENSG00000175879	HOXD8	0.734598	68	0.462585	dataset I
ENSG00000176024	ZNF613	2.55718	100	0.0105526	dataset I
ENSG00000176083	ZNF683	1.17838	173	0.238645	dataset I
ENSG00000176160	HSF5	-0.915136	60	0.36012	dataset I
ENSG00000176222	ZNF404	1.17844	150	0.238619	dataset I
ENSG00000176293	ZNF135	1.95742	193	0.0502983	dataset I
ENSG00000176371	ZSCAN2	0.452666	102	0.650789	dataset I
ENSG00000176399	DMRTA1	-3.17751	101	0.00148546	dataset I
ENSG00000176472	ZNF575	0.0606666	58	0.951625	dataset I
ENSG00000176542	KIAA2018	0.91821	185	0.358509	dataset I
ENSG00000176678	FOXL1	1.38896	214	0.164845	dataset I
ENSG00000176692	FOXC2	1.43843	78	0.150313	dataset I
ENSG00000176946	THAP4	0.987833	854	0.323234	dataset I
ENSG00000177030	DEAF1	1.98125	602	0.047563	dataset I
ENSG00000177045	SIX5	-0.175891	159	0.86038	dataset I
ENSG00000177125	ZBTB34	0.707691	381	0.479137	dataset I
ENSG00000177311	ZBTB38	-0.0664764	162	0.946999	dataset I
ENSG00000177374	HIC1	2.18359	320	0.0289923	dataset I
ENSG00000177426	TGIF1	1.4778	171	0.139461	dataset I
ENSG00000177463	NR2C2	-0.42909	70	0.667858	dataset I
ENSG00000177485	ZBTB33	-0.960937	183	0.336584	dataset I
ENSG00000177508	IRX3	-0.68946	45	0.490534	dataset I
ENSG00000177599	ZNF491	0.543775	36	0.586596	dataset I
ENSG00000177606	JUN	0.678076	53	0.497723	dataset I
ENSG00000177683	THAP5	-2.18224	240	0.0290921	dataset I
ENSG00000177732	SOX12	0.860779	138	0.38936	dataset I
ENSG00000177842	ZNF620	0.317183	38	0.751104	dataset I
ENSG00000177853	ZNF518A	0.773903	138	0.438988	dataset I
ENSG00000177873	ZNF619	-0.654715	93	0.512651	dataset I
ENSG00000177888	ZBTB41	-1.09086	162	0.275336	dataset I
ENSG00000177932	ZNF354C	-0.0366511	144	0.970763	dataset I
ENSG00000178150	ZNF114	1.42222	82	0.154963	dataset I
ENSG00000178163	ZNF518B	-0.423825	388	0.671694	dataset I
ENSG00000178175	ZNF366	-1.01589	95	0.309681	dataset I
ENSG00000178187	ZNF454	1.24048	27	0.214799	dataset I
ENSG00000178229	ZNF543	0.072604	66	0.942121	dataset I
ENSG00000178338	ZNF354B	1.66666	259	0.0955822	dataset I
ENSG00000178386	ZNF223	1.46916	123	0.141788	dataset I
ENSG00000178573	MAF	0.358951	318	0.719632	dataset I
ENSG00000178662	CSRNP3	0.0322249	39	0.974293	dataset I
ENSG00000178764	ZHX2	1.1408	225	0.253955	dataset I
ENSG00000178860	MSC	0.814716	166	0.415235	dataset I
ENSG00000178917	ZNF852	-0.592301	58	0.553649	dataset I
ENSG00000178919	FOXE1	0.3185	40	0.750106	dataset I
ENSG00000178935	ZNF552	0.344005	81	0.730842	dataset I
ENSG00000178951	ZBTB7A	0.257099	251	0.797103	dataset I
ENSG00000179059	ZFP42	2.18896	72	0.0286	dataset I
ENSG00000179111	HES7	0.244564	26	0.806794	dataset I
ENSG00000179195	ZNF664	-1.12049	528	0.262507	dataset I
ENSG00000179348	GATA2	1.30522	157	0.191817	dataset I
ENSG00000179361	ARID3B	0.910786	147	0.362408	dataset I
ENSG00000179388	EGR3	0.806178	70	0.42014	dataset I
ENSG00000179456	ZNF238	1.05631	59	0.290827	dataset I
ENSG00000179528	LBX2	0.793737	147	0.427348	dataset I
ENSG00000179588	ZFPM1	1.19698	138	0.231313	dataset I
ENSG00000179627	ZBTB42	0.588818	319	0.555984	dataset I
ENSG00000179632	MAF1	1.59858	900	0.109913	dataset I
ENSG00000179772	FOXS1	1.87452	187	0.0608591	dataset I
ENSG00000179774	ATOH7	1.12453	108	0.260786	dataset I
ENSG00000179909	ZNF154	-0.114484	43	0.908854	dataset I
ENSG00000179922	ZNF784	0.938014	454	0.348237	dataset I
ENSG00000179930	ZNF648	0.64093	99	0.521568	dataset I
ENSG00000179943	FIZ1	1.39702	485	0.162407	dataset I
ENSG00000179965	ZNF771	0.973494	207	0.330308	dataset I
ENSG00000179981	TSHZ1	-0.582882	138	0.559973	dataset I
ENSG00000180035	ZNF48	1.58873	240	0.11212	dataset I
ENSG00000180257	ZNF816	0.422073	30	0.672971	dataset I
ENSG00000180357	ZNF609	-0.21808	303	0.827367	dataset I
ENSG00000180479	ZNF571	1.38158	30	0.167102	dataset I
ENSG00000180535	BHLHA15	-1.67466	225	0.094	dataset I
ENSG00000180626	ZNF594	0.327808	54	0.743057	dataset I
ENSG00000180787	ZFP3	0.773903	76	0.438988	dataset I
ENSG00000180828	BHLHE22	0.599365	125	0.54893	dataset I
ENSG00000180855	ZNF443	1.88397	69	0.0595695	dataset I
ENSG00000180884	ZNF792	1.34403	90	0.178938	dataset I
ENSG00000180938	ZNF572	-0.321814	68	0.747593	dataset I
ENSG00000181007	ZFP82	1.53578	70	0.124593	dataset I
ENSG00000181135	ZNF707	1.01899	67	0.308207	dataset I
ENSG00000181220	ZNF746	0.39802	86	0.690615	dataset I
ENSG00000181315	ZNF322	-1.11608	126	0.264389	dataset I
ENSG00000181444	ZNF467	0.930497	128	0.352114	dataset I
ENSG00000181450	ZNF678	-0.896867	110	0.36979	dataset I
ENSG00000181472	ZBTB2	0.146342	312	0.883652	dataset I
ENSG00000181638	ZFP41	0.11263	108	0.910324	dataset I
ENSG00000181666	HKR1	1.32911	535	0.183811	dataset I
ENSG00000181690	PLAG1	0.76645	149	0.443409	dataset I
ENSG00000181722	ZBTB20	0.447744	45	0.654338	dataset I
ENSG00000181827	RFX7	-0.0765806	223	0.938957	dataset I
ENSG00000181894	ZNF329	2.86592	128	0.004158	dataset I
ENSG00000181896	ZNF101	0.971103	209	0.331497	dataset I
ENSG00000182111	ZNF716	-0.0109483	46	0.991265	dataset I
ENSG00000182141	ZNF708	0.433489	127	0.664659	dataset I
ENSG00000182158	CREB3L2	-0.228042	183	0.819614	dataset I
ENSG00000182318	ZSCAN22	0.7941	50	0.427137	dataset I
ENSG00000182463	TSHZ2	0.229856	59	0.818203	dataset I
ENSG00000182568	SATB1	-0.0212961	128	0.983009	dataset I
ENSG00000182742	HOXB4	1.73541	223	0.0826678	dataset I
ENSG00000182759	MAFA	1.42951	132	0.152859	dataset I
ENSG00000182903	ZNF721	0.171592	41	0.863759	dataset I
ENSG00000182979	MTA1	2.11306	367	0.0345953	dataset I
ENSG00000182983	ZNF662	1.63315	164	0.102438	dataset I
ENSG00000182986	ZNF320	1.68405	102	0.0921723	dataset I
ENSG00000183309	ZNF623	0.0853905	115	0.931951	dataset I
ENSG00000183621	ZNF438	2.63423	636	0.00843295	dataset I
ENSG00000183647	ZNF530	1.81291	43	0.0698452	dataset I
ENSG00000183734	ASCL2	0.794887	326	0.426679	dataset I
ENSG00000183850	ZNF730	1.46049	100	0.144154	dataset I
ENSG00000184058	TBX1	1.2326	310	0.217726	dataset I
ENSG00000184221	OLIG1	0.574024	101	0.565951	dataset I
ENSG00000184271	POU6F1	1.23208	97	0.217918	dataset I
ENSG00000184436	THAP7	0.0747239	477	0.940434	dataset I
ENSG00000184481	FOXO4	-0.0918795	181	0.926794	dataset I
ENSG00000184492	FOXD4L1	0.766947	47	0.443113	dataset I
ENSG00000184517	ZFP1	-1.75699	85	0.0789199	dataset I
ENSG00000184635	ZNF93	2.09994	56	0.0357343	dataset I
ENSG00000184659	FOXD4L4	0.956516	111	0.338812	dataset I
ENSG00000184677	ZBTB40	0.732432	98	0.463905	dataset I
ENSG00000184828	ZBTB7C	0.0657902	60	0.947545	dataset I
ENSG00000184911	DMRTC1B	1.04165	69	0.297572	dataset I
ENSG00000184937	WT1	1.58237	154	0.113565	dataset I
ENSG00000184939	ZFP90	0.480501	100	0.630871	dataset I
ENSG00000185022	MAFF	0.342657	144	0.731857	dataset I
ENSG00000185122	HSF1	1.20054	240	0.229928	dataset I
ENSG00000185129	PURA	-1.39773	194	0.162194	dataset I
ENSG00000185219	ZNF445	0.937359	97	0.348574	dataset I
ENSG00000185252	ZNF74	0.806503	168	0.419953	dataset I
ENSG00000185278	ZBTB37	-0.643452	160	0.519931	dataset I
ENSG00000185404	SP140L	-0.211363	42	0.832604	dataset I
ENSG00000185507	IRF7	0.426703	269	0.669596	dataset I
ENSG00000185513	L3MBTL1	0.70979	71	0.477835	dataset I
ENSG00000185551	NR2F2	0.100091	189	0.920272	dataset I
ENSG00000185591	SP1	0.143188	287	0.886142	dataset I
ENSG00000185630	PBX1	1.05263	200	0.292512	dataset I
ENSG00000185650	ZFP36L1	0.469676	57	0.638586	dataset I
ENSG00000185668	POU3F1	0.154955	59	0.876857	dataset I
ENSG00000185669	SNAI3	1.24273	169	0.213968	dataset I
ENSG00000185670	ZBTB3	0.518287	66	0.604258	dataset I
ENSG00000185697	MYBL1	0.432946	55	0.665054	dataset I
ENSG00000185730	ZNF696	0.195146	46	0.845278	dataset I
ENSG00000185811	IKZF1	0.46373	149	0.642842	dataset I
ENSG00000185869	ZNF829	1.50006	59	0.133598	dataset I
ENSG00000185947	ZNF267	0.329784	242	0.741563	dataset I
ENSG00000185960	SHOX	1.91477	112	0.0555218	dataset I
ENSG00000186017	ZNF566	0.442723	43	0.657966	dataset I
ENSG00000186020	ZNF529	0.448606	135	0.653716	dataset I
ENSG00000186026	ZNF284	-0.328686	36	0.742393	dataset I
ENSG00000186051	TAL2	0.512651	44	0.608195	dataset I
ENSG00000186130	ZBTB6	-0.387432	332	0.698436	dataset I
ENSG00000186230	ZNF749	1.9913	43	0.0464483	dataset I
ENSG00000186272	ZNF17	1.27772	66	0.201348	dataset I
ENSG00000186300	ZNF555	0.323989	49	0.745947	dataset I
ENSG00000186350	RXRA	-1.23727	412	0.215986	dataset I
ENSG00000186376	ZNF75D	0.316767	96	0.75142	dataset I
ENSG00000186416	NKRF	0.436444	131	0.662514	dataset I
ENSG00000186446	ZNF501	0.941893	39	0.346247	dataset I
ENSG00000186448	ZNF197	-0.399523	56	0.689508	dataset I
ENSG00000186487	MYT1L	1.40014	94	0.16147	dataset I
ENSG00000186496	ZNF396	0.283607	83	0.776711	dataset I
ENSG00000186564	FOXD2	-0.823729	61	0.410093	dataset I
ENSG00000186660	ZFP91	-0.868295	738	0.385233	dataset I
ENSG00000186777	ZNF732	0.713296	101	0.475663	dataset I
ENSG00000186812	ZNF397	-0.477859	161	0.63275	dataset I
ENSG00000186814	ZSCAN30	1.12052	102	0.262491	dataset I
ENSG00000186918	ZNF395	-0.411066	94	0.681024	dataset I
ENSG00000186951	PPARA	-1.00756	409	0.313664	dataset I
ENSG00000187079	TEAD1	0.0868207	224	0.930814	dataset I
ENSG00000187098	MITF	0.577065	143	0.563896	dataset I
ENSG00000187187	ZNF546	0.298906	112	0.765012	dataset I
ENSG00000187559	FOXD4L3	1.30922	134	0.190461	dataset I
ENSG00000187607	ZNF286A	1.43084	110	0.152476	dataset I
ENSG00000187626	ZKSCAN4	0.868035	132	0.385375	dataset I
ENSG00000187634	SAMD11	2.58631	337	0.00970099	dataset I
ENSG00000187792	ZNF70	-0.282449	77	0.7776	dataset I
ENSG00000187801	ZNF643	0.957694	49	0.338217	dataset I
ENSG00000187815	ZNF642	0.112448	53	0.910468	dataset I
ENSG00000188033	ZNF490	0.62703	68	0.53064	dataset I
ENSG00000188070	C11orf95	0.0928706	59	0.926006	dataset I
ENSG00000188095	MESP2	1.12718	56	0.259667	dataset I
ENSG00000188171	ZNF626	0.37943	86	0.704369	dataset I
ENSG00000188227	ZNF793	0.648762	36	0.516492	dataset I
ENSG00000188283	ZNF383	2.71003	146	0.00672777	dataset I
ENSG00000188295	ZNF669	1.01076	93	0.312131	dataset I
ENSG00000188313	PLSCR1	-0.272901	121	0.78493	dataset I
ENSG00000188321	ZNF559	1.91786	123	0.0551292	dataset I
ENSG00000188629	ZNF177	0.978854	127	0.327652	dataset I
ENSG00000188785	ZNF548	1.64227	138	0.100533	dataset I
ENSG00000188786	MTF1	-1.18695	115	0.235247	dataset I
ENSG00000188868	ZNF563	0.866364	132	0.386291	dataset I
ENSG00000188994	ZNF292	0.0240384	165	0.980822	dataset I
ENSG00000189042	ZNF567	0.590135	87	0.5551	dataset I
ENSG00000189067	LITAF	-0.111414	452	0.911288	dataset I
ENSG00000189079	ARID2	1.09453	76	0.273721	dataset I
ENSG00000189120	SP6	2.60363	215	0.00922422	dataset I
ENSG00000189144	ZNF573	0.223708	48	0.822984	dataset I
ENSG00000189164	ZNF527	2.13667	52	0.0326247	dataset I
ENSG00000189180	ZNF33A	-0.212205	58	0.831947	dataset I
ENSG00000189190	ZNF600	1.58934	96	0.111983	dataset I
ENSG00000189298	ZKSCAN3	1.25024	177	0.211211	dataset I
ENSG00000189403	HMGB1	2.11304	407	0.034597	dataset I
ENSG00000189420	ZFP92	0.113695	29	0.909479	dataset I
ENSG00000196081	ZNF724P	0.272424	40	0.785296	dataset I
ENSG00000196092	PAX5	0.247343	147	0.804643	dataset I
ENSG00000196109	ZNF676	-0.188019	27	0.850862	dataset I
ENSG00000196110	ZNF699	-0.704594	101	0.481063	dataset I
ENSG00000196118	C16orf93	1.9102	1028	0.0561077	dataset I
ENSG00000196132	MYT1	0.958782	100	0.337669	dataset I
ENSG00000196150	ZNF250	0.561702	48	0.574319	dataset I
ENSG00000196152	ZNF79	-1.5586	45	0.11909	dataset I
ENSG00000196172	ZNF681	1.11995	26	0.262735	dataset I
ENSG00000196214	ZNF766	1.08447	171	0.278156	dataset I
ENSG00000196233	LCOR	0.0795991	105	0.936556	dataset I
ENSG00000196247	ZNF107	0.171918	91	0.863502	dataset I
ENSG00000196263	ZNF471	0.994781	118	0.319843	dataset I
ENSG00000196267	ZNF836	1.43942	81	0.15003	dataset I
ENSG00000196268	ZNF493	0.998198	88	0.318183	dataset I
ENSG00000196275	GTF2IRD2	1.15131	169	0.249605	dataset I
ENSG00000196323	ZBTB44	-0.68291	179	0.494664	dataset I
ENSG00000196345	ZNF167	0.0706324	54	0.94369	dataset I
ENSG00000196350	ZNF729	0.930951	27	0.351879	dataset I
ENSG00000196357	ZNF565	2.0156	217	0.0438421	dataset I
ENSG00000196378	ZNF34	1.64169	203	0.100653	dataset I
ENSG00000196381	ZNF781	2.38233	74	0.0172036	dataset I
ENSG00000196387	ZNF140	1.67452	125	0.0940276	dataset I
ENSG00000196391	ZNF774	0.475879	56	0.63416	dataset I
ENSG00000196417	ZNF765	1.05184	51	0.292873	dataset I
ENSG00000196418	ZNF124	1.14757	55	0.251147	dataset I
ENSG00000196428	TSC22D2	0.0150562	72	0.987987	dataset I
ENSG00000196437	ZNF569	0.129584	59	0.896895	dataset I
ENSG00000196453	ZNF777	0.442467	402	0.658151	dataset I
ENSG00000196456	ZNF775	1.30516	313	0.191839	dataset I
ENSG00000196458	ZNF605	0.700656	68	0.483518	dataset I
ENSG00000196460	RFX8	0.859655	97	0.389979	dataset I
ENSG00000196466	ZNF799	1.13222	84	0.257541	dataset I
ENSG00000196482	ESRRG	0.10129	51	0.91932	dataset I
ENSG00000196498	NCOR2	1.51199	217	0.130535	dataset I
ENSG00000196597	ZNF782	-1.03906	42	0.298775	dataset I
ENSG00000196605	ZNF846	1.30221	96	0.192843	dataset I
ENSG00000196628	TCF4	0.389394	298	0.696985	dataset I
ENSG00000196646	ZNF136	1.69014	258	0.0910006	dataset I
ENSG00000196652	ZKSCAN5	1.23559	143	0.21661	dataset I
ENSG00000196653	ZNF502	1.7325	68	0.0831849	dataset I
ENSG00000196670	ZFP62	0.977498	106	0.328323	dataset I
ENSG00000196693	ZNF33B	-0.267483	92	0.789097	dataset I
ENSG00000196700	ZNF512B	-0.498763	111	0.617946	dataset I
ENSG00000196705	ZNF431	1.36129	149	0.173422	dataset I
ENSG00000196724	ZNF418	1.60805	97	0.107824	dataset I
ENSG00000196757	ZNF700	0.957984	174	0.338071	dataset I
ENSG00000196793	ZNF239	0.463876	89	0.642737	dataset I
ENSG00000196812	ZSCAN16	0.619117	102	0.535839	dataset I
ENSG00000196826	CTD-2192J16.17	-0.0679475	68	0.945827	dataset I
ENSG00000196843	ARID5A	1.11298	449	0.265716	dataset I
ENSG00000196867	ZFP28	2.10456	258	0.0353298	dataset I
ENSG00000196946	ZNF705A	1.06018	33	0.289063	dataset I
ENSG00000196967	ZNF585A	2.24653	185	0.0246703	dataset I
ENSG00000197008	ZNF138	0.727325	62	0.467027	dataset I
ENSG00000197013	ZNF429	-0.375976	113	0.706935	dataset I
ENSG00000197016	ZNF470	0.00617416	42	0.995074	dataset I
ENSG00000197020	ZNF100	0.669101	60	0.503431	dataset I
ENSG00000197024	ZNF398	0.326052	96	0.744385	dataset I
ENSG00000197037	ZNF498	-0.829532	39	0.406804	dataset I
ENSG00000197044	ZNF441	-1.19879	75	0.230611	dataset I
ENSG00000197050	ZNF420	0.69327	83	0.48814	dataset I
ENSG00000197054	ZNF763	1.32425	56	0.18542	dataset I
ENSG00000197062	RP5-874C20.3	0.99817	108	0.318197	dataset I
ENSG00000197063	MAFG	-0.506203	342	0.612714	dataset I
ENSG00000197114	ZGPAT	0.349751	117	0.726525	dataset I
ENSG00000197123	ZNF679	-0.783781	34	0.433169	dataset I
ENSG00000197124	ZNF682	1.00664	117	0.314107	dataset I
ENSG00000197128	ZNF772	-0.128437	67	0.897803	dataset I
ENSG00000197134	ZNF257	0.123667	96	0.901579	dataset I
ENSG00000197162	ZNF785	-0.391004	69	0.695794	dataset I
ENSG00000197213	ZSCAN5B	0.0133465	37	0.989351	dataset I
ENSG00000197279	ZNF165	1.15861	211	0.246617	dataset I
ENSG00000197302	ZNF720	0.133498	82	0.8938	dataset I
ENSG00000197343	ZNF655	0.691395	173	0.489317	dataset I
ENSG00000197360	ZNF98	-0.331766	46	0.740066	dataset I
ENSG00000197362	ZNF786	0.340093	102	0.733787	dataset I
ENSG00000197363	ZNF517	1.02463	134	0.305539	dataset I
ENSG00000197372	ZNF675	0.561413	73	0.574516	dataset I
ENSG00000197385	ZNF860	0.193219	28	0.846787	dataset I
ENSG00000197472	ZNF695	2.0543	64	0.0399471	dataset I
ENSG00000197483	ZNF628	0.943979	191	0.34518	dataset I
ENSG00000197497	ZNF665	0.909645	125	0.36301	dataset I
ENSG00000197566	ZNF624	0.887261	31	0.374939	dataset I
ENSG00000197576	HOXA4	2.00407	130	0.0450621	dataset I
ENSG00000197587	DMBX1	-0.000358347	42	0.999714	dataset I
ENSG00000197608	ZNF841	0.425223	156	0.670674	dataset I
ENSG00000197619	ZNF615	0.858867	59	0.390414	dataset I
ENSG00000197647	ZNF433	0.821139	58	0.411567	dataset I
ENSG00000197714	ZNF460	-0.484236	75	0.628219	dataset I
ENSG00000197779	ZNF81	1.3496	67	0.177146	dataset I
ENSG00000197782	ZNF780A	-0.335344	49	0.737366	dataset I
ENSG00000197808	ZNF461	1.37874	84	0.167976	dataset I
ENSG00000197841	ZNF181	-1.07403	138	0.28281	dataset I
ENSG00000197857	ZNF44	1.89894	119	0.0575726	dataset I
ENSG00000197863	ZNF790	1.29135	72	0.196583	dataset I
ENSG00000197905	TEAD4	0.290295	333	0.77159	dataset I
ENSG00000197928	ZNF677	1.14211	96	0.25341	dataset I
ENSG00000197933	ZNF823	1.52715	91	0.126724	dataset I
ENSG00000197935	ZNF311	0.553201	80	0.580126	dataset I
ENSG00000197937	ZNF347	0.418681	47	0.675449	dataset I
ENSG00000197951	ZNF71	2.49816	287	0.0124842	dataset I
ENSG00000197961	ZNF121	-1.01272	170	0.311192	dataset I
ENSG00000198026	ZNF335	0.957646	420	0.338241	dataset I
ENSG00000198039	ZNF273	0.534118	43	0.59326	dataset I
ENSG00000198040	ZNF84	1.60728	128	0.107992	dataset I
ENSG00000198046	ZNF667	1.52331	103	0.127682	dataset I
ENSG00000198081	ZFP161	-0.313069	123	0.754228	dataset I
ENSG00000198093	ZNF649	0.195152	189	0.845274	dataset I
ENSG00000198105	ZNF248	0.607062	85	0.543809	dataset I
ENSG00000198131	ZNF544	2.41256	48	0.0158411	dataset I
ENSG00000198146	ZNF770	-1.28418	639	0.199079	dataset I
ENSG00000198160	MIER1	-0.516095	230	0.605788	dataset I
ENSG00000198169	ZNF251	1.45305	175	0.14621	dataset I
ENSG00000198176	TFDP1	-0.693363	169	0.488082	dataset I
ENSG00000198182	ZNF607	2.24964	118	0.024472	dataset I
ENSG00000198185	ZNF334	1.01265	133	0.311227	dataset I
ENSG00000198205	ZXDA	-0.673481	164	0.500641	dataset I
ENSG00000198298	ZNF485	-0.725804	43	0.467959	dataset I
ENSG00000198300	PEG3	1.76541	262	0.0774945	dataset I
ENSG00000198315	ZNF192	-0.694571	320	0.487324	dataset I
ENSG00000198342	ZNF442	-0.402946	54	0.686988	dataset I
ENSG00000198346	ZNF813	-0.910693	25	0.362457	dataset I
ENSG00000198353	HOXC4	0.809447	75	0.418258	dataset I
ENSG00000198393	ZNF26	1.48068	392	0.138693	dataset I
ENSG00000198429	ZNF69	1.15063	104	0.249884	dataset I
ENSG00000198440	ZNF583	0.446305	29	0.655377	dataset I
ENSG00000198453	ZNF568	0.991261	77	0.321558	dataset I
ENSG00000198455	ZXDB	0.28787	129	0.773446	dataset I
ENSG00000198464	ZNF480	-1.01101	75	0.312013	dataset I
ENSG00000198466	ZNF587	-0.506198	88	0.612717	dataset I
ENSG00000198482	ZNF808	0.45937	30	0.645969	dataset I
ENSG00000198517	MAFK	0.637755	242	0.523633	dataset I
ENSG00000198521	ZNF43	1.21889	140	0.222885	dataset I
ENSG00000198538	ZNF28	1.34411	37	0.178911	dataset I
ENSG00000198546	ZNF511	0.801055	791	0.4231	dataset I
ENSG00000198551	ZNF627	0.443551	76	0.657367	dataset I
ENSG00000198554	WDHD1	0.6935	68	0.487996	dataset I
ENSG00000198556	ZNF789	1.02106	122	0.307224	dataset I
ENSG00000198633	ZNF534	-0.00598233	37	0.995227	dataset I
ENSG00000198715	C1orf85	0.935145	574	0.349714	dataset I
ENSG00000198740	ZNF652	0.911028	407	0.362281	dataset I
ENSG00000198795	ZNF521	0.607496	128	0.543522	dataset I
ENSG00000198807	PAX9	-0.108697	76	0.913443	dataset I
ENSG00000198815	FOXJ3	1.44516	259	0.148413	dataset I
ENSG00000198816	ZNF358	0.990747	419	0.321809	dataset I
ENSG00000198839	ZNF277	1.99834	319	0.0456803	dataset I
ENSG00000198846	TOX	0.326585	192	0.743982	dataset I
ENSG00000198911	SREBF2	-1.72644	149	0.0842686	dataset I
ENSG00000198939	ZFP2	0.788508	52	0.4304	dataset I
ENSG00000203326	ZNF525	0.987955	50	0.323175	dataset I
ENSG00000203883	SOX18	1.00044	117	0.3171	dataset I
ENSG00000204060	FOXO6	1.45357	359	0.146066	dataset I
ENSG00000204103	MAFB	0.467957	512	0.639816	dataset I
ENSG00000204231	RXRB	1.2781	129	0.201214	dataset I
ENSG00000204304	PBX2	0.706497	151	0.479879	dataset I
ENSG00000204335	SP5	-1.62176	73	0.104854	dataset I
ENSG00000204366	ZBTB12	1.0305	86	0.302777	dataset I
ENSG00000204514	ZNF814	1.34085	163	0.179968	dataset I
ENSG00000204519	ZNF551	-0.458655	100	0.646482	dataset I
ENSG00000204524	ZNF805	1.19427	92	0.232372	dataset I
ENSG00000204531	POU5F1	1.56946	312	0.11654	dataset I
ENSG00000204604	ZNF468	0.469615	110	0.63863	dataset I
ENSG00000204611	ZNF616	-0.183667	145	0.854275	dataset I
ENSG00000204779	FOXD4L5	0.517119	69	0.605073	dataset I
ENSG00000204859	ZBTB48	0.904151	463	0.365915	dataset I
ENSG00000204920	ZNF155	0.972784	87	0.330661	dataset I
ENSG00000204946	ZNF783	1.50643	299	0.131956	dataset I
ENSG00000204947	ZNF425	-0.0249873	69	0.980065	dataset I
ENSG00000205143	ARID3C	0.92608	278	0.354404	dataset I
ENSG00000205189	ZBTB10	-0.981706	156	0.326245	dataset I
ENSG00000205250	E2F4	0.202789	279	0.8393	dataset I
ENSG00000205857	NANOGNB	-0.0187364	46	0.985051	dataset I
ENSG00000205903	ZNF316	0.752292	189	0.451875	dataset I
ENSG00000212993	POU5F1B	0.265303	74	0.790776	dataset I
ENSG00000213015	ZNF580	1.41949	539	0.155755	dataset I
ENSG00000213020	ZNF611	0.900523	64	0.367842	dataset I
ENSG00000213096	ZNF254	-0.190421	35	0.848979	dataset I
ENSG00000213347	MXD3	1.31731	387	0.187733	dataset I
ENSG00000213676	ATF6B	2.46367	120	0.0137524	dataset I
ENSG00000213762	ZNF134	0.203192	347	0.838985	dataset I
ENSG00000213799	ZNF845	-0.233384	136	0.815463	dataset I
ENSG00000213928	IRF9	0.947033	280	0.343622	dataset I
ENSG00000213967	ZNF726	-2.88102	90	0.00396396	dataset I
ENSG00000213973	ZNF99	0.0290618	31	0.976815	dataset I
ENSG00000213988	ZNF90	1.41146	67	0.15811	dataset I
ENSG00000213999	MEF2B	0.679777	160	0.496646	dataset I
ENSG00000214022	REPIN1	-0.796593	251	0.425688	dataset I
ENSG00000214029	ZNF891	1.3192	46	0.187102	dataset I
ENSG00000214189	ZNF788	1.02996	64	0.30303	dataset I
ENSG00000214575	CPEB1	1.98645	69	0.0469836	dataset I
ENSG00000214717	ZBED1	1.10617	409	0.268652	dataset I
ENSG00000215271	HOMEZ	1.06154	62	0.288444	dataset I
ENSG00000215421	ZNF407	2.25221	104	0.0243088	dataset I
ENSG00000218891	ZNF579	1.60741	476	0.107964	dataset I
ENSG00000220201	ZGLP1	0.567783	362	0.570182	dataset I
ENSG00000221818	EBF2	0.169078	29	0.865735	dataset I
ENSG00000221869	CEBPD	0.439133	138	0.660566	dataset I
ENSG00000221923	ZNF880	2.08218	96	0.0373258	dataset I
ENSG00000221994	ZNF630	1.09334	66	0.274245	dataset I
ENSG00000223547	ZNF844	0.0684777	84	0.945405	dataset I
ENSG00000225614	ZNF469	1.38733	493	0.165343	dataset I
ENSG00000227124	ZNF717	1.27137	119	0.203597	dataset I
ENSG00000229676	ZNF492	-0.492142	53	0.622619	dataset I
ENSG00000229809	ZNF688	0.670963	153	0.502244	dataset I
ENSG00000230797	YY2	-1.52375	32	0.127572	dataset I
ENSG00000233608	TWIST2	1.64801	176	0.0993513	dataset I
ENSG00000234284	ZNF879	0.00491525	34	0.996078	dataset I
ENSG00000234444	ZNF736	-0.419599	63	0.674779	dataset I
ENSG00000235109	ZNF323	-0.763201	178	0.445344	dataset I
ENSG00000236104	ZBTB22	2.93797	266	0.00330371	dataset I
ENSG00000236287	ZBED5	1.3842	236	0.166296	dataset I
ENSG00000236609	ZNF853	2.88628	506	0.00389824	dataset I
ENSG00000237440	ZNF737	0.010565	112	0.99157	dataset I
ENSG00000242852	ZNF709	0.566083	37	0.571337	dataset I
ENSG00000243660	ZNF487P	1.64874	142	0.0992012	dataset I
ENSG00000243678	NME1-NME2	0.826156	602	0.408716	dataset I
ENSG00000243943	ZNF512	2.02449	205	0.0429201	dataset I
ENSG00000244405	ETV5	-0.207528	132	0.835598	dataset I
ENSG00000245680	ZNF585B	0.902222	46	0.366939	dataset I
ENSG00000245848	CEBPA	-0.062831	52	0.949901	dataset I
ENSG00000249459	ZNF286B	0.757546	48	0.448723	dataset I
ENSG00000249471	ZNF324B	-0.773693	71	0.439112	dataset I
ENSG00000249709	ZNF564	0.539118	99	0.589805	dataset I
ENSG00000250312	ZNF718	-0.704311	44	0.481239	dataset I
ENSG00000250571	GLI4	0.907112	271	0.364348	dataset I
ENSG00000251192	ZNF674	0.498427	104	0.618183	dataset I
ENSG00000251247	ZNF345	0.55979	78	0.575623	dataset I
ENSG00000251369	AC003682.1	1.46702	56	0.142371	dataset I
ENSG00000253831	ETV3L	0.269489	28	0.787554	dataset I
ENSG00000254004	ZNF260	0.984182	129	0.325026	dataset I
ENSG00000254553	RP1-27O5.3	-0.0348322	35	0.972214	dataset I
ENSG00000255073	ZFP91-CNTF	-0.936941	39	0.348789	dataset I
ENSG00000255104	AC005324.8-001	1.35951	49	0.173986	dataset I
ENSG00000256087	ZNF432	0.658586	194	0.510162	dataset I
ENSG00000256223	ZNF10	1.11062	174	0.266732	dataset I
ENSG00000256229	ZNF486	-0.898403	106	0.368971	dataset I
ENSG00000256294	ZNF225	0.779874	68	0.435465	dataset I
ENSG00000256683	ZNF350	2.07827	249	0.0376845	dataset I
ENSG00000256771	ZNF253	-0.153882	144	0.877703	dataset I
ENSG00000257315	ZBED6	-0.677136	476	0.49832	dataset I
ENSG00000257446	ZNF878	-0.263901	139	0.791856	dataset I
ENSG00000257591	ZNF625	0.811071	92	0.417325	dataset I
ENSG00000257923	CUX1	1.99856	268	0.0456559	dataset I
ENSG00000258405	ZNF578	0.0611806	44	0.951215	dataset I
ENSG00000258724	CTD-2135J3.4	-0.758533	90	0.448132	dataset I
ENSG00000261221	ZNF865	2.21387	391	0.0268378	dataset I
ENSG00000261459	AC002310.11	0.461149	183	0.644691	dataset I
ENSG00000263002	ZNF234	1.10799	127	0.267866	dataset I
ENSG00000264668	ZFP41	-0.488851	122	0.624947	dataset I
ENSG00000001167	NFYA	3.44552	193	0.000569965	dataset II
ENSG00000004848	ARX	-0.941244	143	0.34658	dataset II
ENSG00000005073	HOXA11	-1.0153	63	0.309964	dataset II
ENSG00000005102	MEOX1	-0.347818	74	0.727977	dataset II
ENSG00000005436	GCFC2	-0.140444	36	0.888309	dataset II
ENSG00000005513	SOX8	-1.33051	93	0.183351	dataset II
ENSG00000005801	ZNF195	1.94145	61	0.0522033	dataset II
ENSG00000005889	ZFX	1.24163	112	0.214374	dataset II
ENSG00000006047	YBX2	-1.34404	187	0.178935	dataset II
ENSG00000006194	ZNF263	0.534616	198	0.592915	dataset II
ENSG00000006377	DLX6	-1.28316	112	0.199436	dataset II
ENSG00000006468	ETV1	-3.21091	81	0.00132318	dataset II
ENSG00000006704	GTF2IRD1	1.13882	37	0.25478	dataset II
ENSG00000007372	PAX6	-1.47103	65	0.141283	dataset II
ENSG00000007866	TEAD3	0.245548	258	0.806032	dataset II
ENSG00000007968	E2F2	-0.440141	72	0.659835	dataset II
ENSG00000008083	JARID2	2.99577	359	0.00273756	dataset II
ENSG00000008196	TFAP2B	-2.29313	136	0.0218405	dataset II
ENSG00000008197	TFAP2D	-1.63614	74	0.101811	dataset II
ENSG00000008441	NFIX	-0.419977	166	0.674502	dataset II
ENSG00000009307	CSDE1	0.465374	908	0.641664	dataset II
ENSG00000009709	PAX7	-1.63878	127	0.101259	dataset II
ENSG00000009950	MLXIPL	-1.84115	596	0.0655995	dataset II
ENSG00000010030	ETV7	-2.87399	83	0.00405318	dataset II
ENSG00000010244	ZNF207	2.94191	257	0.00326194	dataset II
ENSG00000010818	HIVEP2	1.19535	376	0.231951	dataset II
ENSG00000011451	WIZ	-1.62867	341	0.103383	dataset II
ENSG00000011590	ZBTB32	-1.32468	69	0.185278	dataset II
ENSG00000012223	LTF	0.352356	64	0.724572	dataset II
ENSG00000012504	NR1H4	-1.06834	310	0.285368	dataset II
ENSG00000016082	ISL1	-1.8644	53	0.0622649	dataset II
ENSG00000019485	PRDM11	-0.32119	199	0.748067	dataset II
ENSG00000019549	SNAI2	2.49389	121	0.0126352	dataset II
ENSG00000020256	ZFP64	-0.206552	137	0.836359	dataset II
ENSG00000020633	RUNX3	-0.299222	115	0.764771	dataset II
ENSG00000025156	HSF2	0.812393	31	0.416566	dataset II
ENSG00000025434	NR1H3	-1.87092	426	0.0613567	dataset II
ENSG00000028277	POU2F2	-0.844788	173	0.398229	dataset II
ENSG00000029153	ARNTL2	0.585796	94	0.558012	dataset II
ENSG00000029363	BCLAF1	1.24359	234	0.213652	dataset II
ENSG00000029639	TFB1M	0.266706	359	0.789696	dataset II
ENSG00000030419	IKZF2	1.12081	30	0.262367	dataset II
ENSG00000032219	ARID4A	1.63859	85	0.101299	dataset II
ENSG00000033800	PIAS1	1.45922	179	0.144503	dataset II
ENSG00000036549	ZZZ3	1.14655	210	0.251568	dataset II
ENSG00000037965	HOXC8	-1.34824	186	0.17758	dataset II
ENSG00000039600	SOX30	-1.43096	82	0.15244	dataset II
ENSG00000041988	THAP3	-1.17449	31	0.240197	dataset II
ENSG00000043039	BARX2	-0.799842	138	0.423802	dataset II
ENSG00000043355	ZIC2	-1.13336	387	0.257061	dataset II
ENSG00000048405	ZNF800	1.11945	91	0.26295	dataset II
ENSG00000049618	ARID1B	0.820372	330	0.412004	dataset II
ENSG00000049768	FOXP3	0.809327	100	0.418327	dataset II
ENSG00000052850	ALX4	-0.848857	164	0.395961	dataset II
ENSG00000053254	FOXN3	2.50205	31	0.0123475	dataset II
ENSG00000054267	ARID4B	2.21564	444	0.026716	dataset II
ENSG00000054598	FOXC1	-1.08586	159	0.277542	dataset II
ENSG00000055609	KMT2C	2.12423	535	0.0336506	dataset II
ENSG00000056277	ZNF280C	1.41958	138	0.155731	dataset II
ENSG00000057657	PRDM1	1.77284	144	0.0762544	dataset II
ENSG00000057935	MTA3	1.95689	177	0.0503603	dataset II
ENSG00000059378	PARP12	0.684166	27	0.493871	dataset II
ENSG00000059728	MXD1	0.636208	188	0.524641	dataset II
ENSG00000060138	YBX3	0.844154	460	0.398583	dataset II
ENSG00000060566	CREB3L3	-1.52494	170	0.127274	dataset II
ENSG00000062194	GPBP1	2.85867	342	0.00425417	dataset II
ENSG00000062370	ZNF112	1.7501	52	0.0801009	dataset II
ENSG00000063438	AHRR	-1.06277	71	0.287888	dataset II
ENSG00000063515	GSC2	-1.11479	162	0.264939	dataset II
ENSG00000064195	DLX3	-1.83016	152	0.0672266	dataset II
ENSG00000064218	DMRT3	-1.90978	58	0.0561616	dataset II
ENSG00000064835	POU1F1	-1.40306	86	0.160598	dataset II
ENSG00000064933	PMS1	0.497304	103	0.618975	dataset II
ENSG00000064961	HMG20B	-1.89292	248	0.0583687	dataset II
ENSG00000065029	ZNF76	-1.26892	270	0.20447	dataset II
ENSG00000065970	FOXJ2	0.0167257	50	0.986655	dataset II
ENSG00000065978	YBX1	0.306411	118	0.759292	dataset II
ENSG00000066136	NFYC	0.779619	82	0.435615	dataset II
ENSG00000066336	SPI1	-0.718239	107	0.47261	dataset II
ENSG00000066422	ZBTB11	0.915818	164	0.359762	dataset II
ENSG00000067066	SP100	2.00419	168	0.0450493	dataset II
ENSG00000067082	KLF6	2.12405	74	0.033666	dataset II
ENSG00000067646	ZFY	-0.116182	118	0.907508	dataset II
ENSG00000067955	CBFB	1.53173	517	0.125588	dataset II
ENSG00000068305	MEF2A	0.40905	70	0.682503	dataset II
ENSG00000068323	TFE3	-0.781294	357	0.43463	dataset II
ENSG00000069011	PITX1	-0.798213	95	0.424747	dataset II
ENSG00000069667	RORA	0.248571	29	0.803692	dataset II
ENSG00000069812	HES2	-0.923451	230	0.355772	dataset II
ENSG00000070444	MNT	-1.37227	149	0.16998	dataset II
ENSG00000070476	ZXDC	-0.688044	260	0.491425	dataset II
ENSG00000071564	TCF3	-0.601644	195	0.547411	dataset II
ENSG00000071655	MBD3	-0.972286	173	0.330909	dataset II
ENSG00000072310	SREBF1	-3.15082	96	0.00162815	dataset II
ENSG00000072364	AFF4	2.19816	360	0.027938	dataset II
ENSG00000072736	NFATC3	0.65154	85	0.514698	dataset II
ENSG00000073282	TP63	-1.27902	71	0.200892	dataset II
ENSG00000073584	SMARCE1	2.72643	144	0.00640241	dataset II
ENSG00000073861	TBX21	-1.22605	115	0.220179	dataset II
ENSG00000074047	GLI2	0.478803	79	0.632079	dataset II
ENSG00000074219	TEAD2	1.14627	104	0.251683	dataset II
ENSG00000074657	ZNF532	2.76676	365	0.00566166	dataset II
ENSG00000075407	ZNF37A	1.3545	44	0.175577	dataset II
ENSG00000075426	FOSL2	0.82091	181	0.411698	dataset II
ENSG00000075891	PAX2	-0.794053	126	0.427164	dataset II
ENSG00000076108	BAZ2A	0.567369	498	0.570464	dataset II
ENSG00000077092	RARB	1.64726	224	0.0995053	dataset II
ENSG00000077150	NFKB2	1.10457	183	0.269344	dataset II
ENSG00000078043	PIAS2	1.71008	79	0.0872509	dataset II
ENSG00000078246	TULP3	2.8496	50	0.00437747	dataset II
ENSG00000078399	HOXA9	-0.566697	88	0.57092	dataset II
ENSG00000078403	MLLT10	1.34627	215	0.178216	dataset II
ENSG00000078900	TP73	-1.0483	152	0.294502	dataset II
ENSG00000079263	SP140	1.25554	120	0.209281	dataset II
ENSG00000079432	CIC	-1.41908	226	0.155877	dataset II
ENSG00000080298	RFX3	2.92489	297	0.00344579	dataset II
ENSG00000081059	TCF7	0.000875061	184	0.999302	dataset II
ENSG00000081189	MEF2C	1.78599	195	0.0741013	dataset II
ENSG00000081386	ZNF510	0.999302	82	0.317648	dataset II
ENSG00000081665	ZNF506	1.70729	87	0.0877677	dataset II
ENSG00000082175	PGR	-1.61051	121	0.107286	dataset II
ENSG00000082641	NFE2L1	1.15982	131	0.246123	dataset II
ENSG00000083307	GRHL2	1.54919	279	0.121337	dataset II
ENSG00000083812	ZNF324	0.0671646	88	0.946451	dataset II
ENSG00000083814	ZNF671	0.874011	43	0.382112	dataset II
ENSG00000083828	ZNF586	1.24433	160	0.213377	dataset II
ENSG00000083838	ZNF446	-1.72429	258	0.0846562	dataset II
ENSG00000083844	ZNF264	1.72238	63	0.0850001	dataset II
ENSG00000084093	REST	1.47494	241	0.140228	dataset II
ENSG00000084676	NCOA1	-0.231077	40	0.817255	dataset II
ENSG00000085274	MYNN	0.219748	376	0.826067	dataset II
ENSG00000085276	MECOM	1.09883	81	0.271842	dataset II
ENSG00000085644	ZNF213	-1.08304	126	0.278789	dataset II
ENSG00000086102	NFX1	-0.449346	90	0.653182	dataset II
ENSG00000087510	TFAP2C	-0.521254	33	0.60219	dataset II
ENSG00000087903	RFX2	0.831837	142	0.405501	dataset II
ENSG00000088247	KHSRP	-0.568642	126	0.569599	dataset II
ENSG00000088876	ZNF343	0.351697	26	0.725066	dataset II
ENSG00000088881	EBF4	-1.04977	100	0.293823	dataset II
ENSG00000089116	LHX5	-1.86885	226	0.0616435	dataset II
ENSG00000089225	TBX5	-2.208	124	0.0272439	dataset II
ENSG00000089335	ZNF302	0.656926	103	0.511228	dataset II
ENSG00000089486	CDIP1	-1.98985	138	0.0466079	dataset II
ENSG00000089775	ZBTB25	0.90541	69	0.365248	dataset II
ENSG00000089902	RCOR1	2.17236	56	0.0298283	dataset II
ENSG00000090612	ZNF268	1.32967	82	0.183628	dataset II
ENSG00000091010	POU4F3	-1.3388	57	0.180636	dataset II
ENSG00000091656	ZFHX4	0.133414	284	0.893866	dataset II
ENSG00000091831	ESR1	-0.644382	159	0.519328	dataset II
ENSG00000092067	CEBPE	-1.88431	120	0.0595229	dataset II
ENSG00000092203	TOX4	0.444239	104	0.656869	dataset II
ENSG00000092607	TBX15	-1.14466	26	0.25235	dataset II
ENSG00000093167	LRRFIP2	1.79242	330	0.0730658	dataset II
ENSG00000095574	IKZF5	-0.796319	468	0.425847	dataset II
ENSG00000095794	CREM	0.745783	198	0.455798	dataset II
ENSG00000095951	HIVEP1	0.36013	77	0.71875	dataset II
ENSG00000096401	CDC5L	1.24568	178	0.212883	dataset II
ENSG00000096654	ZNF184	1.43671	92	0.150801	dataset II
ENSG00000099326	MZF1	-1.29535	249	0.195198	dataset II
ENSG00000100105	PATZ1	0.166629	148	0.867662	dataset II
ENSG00000100146	SOX10	-0.986218	117	0.324026	dataset II
ENSG00000100219	XBP1	-2.11548	256	0.0343895	dataset II
ENSG00000100281	HMGXB4	0.869513	227	0.384567	dataset II
ENSG00000100426	ZBED4	0.907793	173	0.363988	dataset II
ENSG00000100625	SIX4	-0.918637	119	0.358285	dataset II
ENSG00000100644	HIF1A	0.849835	385	0.395417	dataset II
ENSG00000100811	YY1	-0.669559	141	0.503139	dataset II
ENSG00000100968	NFATC4	-0.260741	279	0.794293	dataset II
ENSG00000100987	VSX1	-1.32948	83	0.18369	dataset II
ENSG00000101057	MYBL2	1.07274	119	0.283388	dataset II
ENSG00000101076	HNF4A	-1.81911	238	0.0688944	dataset II
ENSG00000101096	NFATC2	1.64121	235	0.100753	dataset II
ENSG00000101115	SALL4	0.374464	38	0.708059	dataset II
ENSG00000101126	ADNP	2.64295	322	0.00821882	dataset II
ENSG00000101190	TCFL5	-1.16087	28	0.245694	dataset II
ENSG00000101216	GMEB2	-0.953526	260	0.340324	dataset II
ENSG00000101412	E2F1	-1.25022	99	0.21122	dataset II
ENSG00000101493	ZNF516	0.149365	76	0.881266	dataset II
ENSG00000101544	ADNP2	0.669567	91	0.503134	dataset II
ENSG00000101665	SMAD7	2.18019	40	0.0292432	dataset II
ENSG00000101883	RHOXF1	-0.611781	72	0.540682	dataset II
ENSG00000102034	ELF4	0.915477	90	0.359941	dataset II
ENSG00000102038	SMARCA1	1.75915	119	0.0785526	dataset II
ENSG00000102145	GATA1	-0.8252	44	0.409258	dataset II
ENSG00000102554	KLF5	1.65127	192	0.0986837	dataset II
ENSG00000102804	TSC22D1	2.27177	145	0.0231001	dataset II
ENSG00000102870	ZNF629	-0.672722	208	0.501124	dataset II
ENSG00000102878	HSF4	-0.595418	343	0.551564	dataset II
ENSG00000102901	CENPT	0.408522	459	0.68289	dataset II
ENSG00000102908	NFAT5	1.42357	279	0.154571	dataset II
ENSG00000102935	ZNF423	-0.755773	130	0.449785	dataset II
ENSG00000102974	CTCF	1.3568	295	0.174844	dataset II
ENSG00000102984	ZNF821	-0.463942	62	0.64269	dataset II
ENSG00000103199	ZNF500	-0.829852	132	0.406622	dataset II
ENSG00000103241	FOXF1	-1.71693	46	0.0859923	dataset II
ENSG00000103326	CAPN15	-2.07076	250	0.0383809	dataset II
ENSG00000103343	ZNF174	-1.09384	154	0.274024	dataset II
ENSG00000103449	SALL1	-2.05284	232	0.0400877	dataset II
ENSG00000103460	TOX3	-0.0161255	58	0.987134	dataset II
ENSG00000103495	MAZ	-1.31781	97	0.187567	dataset II
ENSG00000104064	GABPB1	0.334842	707	0.737744	dataset II
ENSG00000104177	MYEF2	2.89831	246	0.00375174	dataset II
ENSG00000104447	TRPS1	2.97873	464	0.00289441	dataset II
ENSG00000104804	TULP2	-1.07417	95	0.282745	dataset II
ENSG00000104856	RELB	0.746879	51	0.455137	dataset II
ENSG00000104903	LYL1	-1.10808	150	0.267829	dataset II
ENSG00000105136	ZNF419	0.626569	45	0.530942	dataset II
ENSG00000105229	PIAS4	-1.49457	456	0.135027	dataset II
ENSG00000105261	OVOL3	-0.357604	149	0.72064	dataset II
ENSG00000105392	CRX	-1.47136	107	0.141193	dataset II
ENSG00000105419	MEIS3	-0.582563	52	0.560188	dataset II
ENSG00000105497	ZNF175	0.21927	82	0.82644	dataset II
ENSG00000105516	DBP	-1.34621	128	0.178236	dataset II
ENSG00000105610	KLF1	-0.816089	133	0.414449	dataset II
ENSG00000105672	ETV2	-0.75284	123	0.451546	dataset II
ENSG00000105698	USF2	-2.88804	357	0.00387653	dataset II
ENSG00000105708	ZNF14	2.89308	114	0.00381482	dataset II
ENSG00000105717	PBX4	-0.631507	113	0.527709	dataset II
ENSG00000105722	ERF	-0.177253	135	0.859309	dataset II
ENSG00000105732	ZNF574	-1.34683	301	0.178035	dataset II
ENSG00000105750	ZNF85	1.05375	69	0.291998	dataset II
ENSG00000105821	DNAJC2	0.566264	625	0.571215	dataset II
ENSG00000105856	HBP1	0.2112	689	0.832732	dataset II
ENSG00000105866	SP4	2.95545	183	0.00312216	dataset II
ENSG00000105880	DLX5	-1.12769	58	0.259452	dataset II
ENSG00000105967	TFEC	1.77738	393	0.075506	dataset II
ENSG00000105991	HOXA1	-1.93237	98	0.0533135	dataset II
ENSG00000105996	HOXA2	0.191944	49	0.847786	dataset II
ENSG00000105997	HOXA3	-0.563964	95	0.572779	dataset II
ENSG00000106004	HOXA5	-0.479465	35	0.631608	dataset II
ENSG00000106006	HOXA6	-0.839737	31	0.401056	dataset II
ENSG00000106031	HOXA13	-1.38688	161	0.165478	dataset II
ENSG00000106038	EVX1	-1.73088	165	0.0834726	dataset II
ENSG00000106052	TAX1BP1	0.864469	434	0.38733	dataset II
ENSG00000106261	ZKSCAN1	-0.447115	279	0.654792	dataset II
ENSG00000106331	PAX4	-0.899363	105	0.368459	dataset II
ENSG00000106410	NOBOX	-1.51074	54	0.130855	dataset II
ENSG00000106459	NRF1	2.49501	133	0.0125955	dataset II
ENSG00000106511	MEOX2	-0.947893	45	0.343184	dataset II
ENSG00000106536	POU6F2	-1.49728	101	0.13432	dataset II
ENSG00000106546	AHR	1.47643	130	0.13983	dataset II
ENSG00000106571	GLI3	2.5657	203	0.0102968	dataset II
ENSG00000106689	LHX2	-1.23438	106	0.217062	dataset II
ENSG00000106852	LHX6	-1.51193	119	0.130552	dataset II
ENSG00000106948	AKNA	-0.0817437	98	0.93485	dataset II
ENSG00000107175	CREB3	-0.254443	226	0.799153	dataset II
ENSG00000107187	LHX3	-1.25179	125	0.210647	dataset II
ENSG00000107249	GLIS3	2.5949	525	0.00946176	dataset II
ENSG00000107485	GATA3	-0.104624	37	0.916674	dataset II
ENSG00000107807	TLX1	-1.70404	101	0.0883741	dataset II
ENSG00000107859	PITX3	-1.57653	114	0.114903	dataset II
ENSG00000108001	EBF3	-1.70995	91	0.0872759	dataset II
ENSG00000108064	TFAM	-0.262374	715	0.793033	dataset II
ENSG00000108175	ZMIZ1	2.0901	226	0.0366086	dataset II
ENSG00000108509	CAMTA2	-0.639435	497	0.52254	dataset II
ENSG00000108511	HOXB6	-0.6745	69	0.499993	dataset II
ENSG00000108788	MLX	-0.916975	695	0.359156	dataset II
ENSG00000108813	DLX4	-1.00323	163	0.315752	dataset II
ENSG00000108924	HLF	-0.423924	67	0.671621	dataset II
ENSG00000109101	FOXN1	-1.23569	234	0.216574	dataset II
ENSG00000109132	PHOX2B	-0.328918	186	0.742218	dataset II
ENSG00000109320	NFKB1	0.983839	269	0.325195	dataset II
ENSG00000109381	ELF2	1.15707	184	0.247245	dataset II
ENSG00000109685	WHSC1	2.87945	77	0.00398363	dataset II
ENSG00000109705	NKX3-2	-0.991027	163	0.321673	dataset II
ENSG00000109787	KLF3	0.638699	34	0.523019	dataset II
ENSG00000109851	DBX1	-1.80459	59	0.0711394	dataset II
ENSG00000109906	ZBTB16	-0.971688	61	0.331206	dataset II
ENSG00000110693	SOX6	2.52097	217	0.0117031	dataset II
ENSG00000110851	PRDM4	1.31406	55	0.188825	dataset II
ENSG00000110925	CSRNP2	1.57305	144	0.115707	dataset II
ENSG00000111046	MYF6	-1.41358	114	0.157485	dataset II
ENSG00000111049	MYF5	-1.10963	71	0.267158	dataset II
ENSG00000111087	GLI1	-1.33561	57	0.181675	dataset II
ENSG00000111145	ELK3	2.60547	383	0.00917472	dataset II
ENSG00000111206	FOXM1	2.01398	220	0.0440112	dataset II
ENSG00000111249	CUX2	-2.14331	83	0.0320881	dataset II
ENSG00000111269	CREBL2	-1.14011	285	0.254241	dataset II
ENSG00000111424	VDR	0.480395	147	0.630947	dataset II
ENSG00000111704	NANOG	0.175267	441	0.86087	dataset II
ENSG00000111783	RFX4	-1.45996	67	0.1443	dataset II
ENSG00000112033	PPARD	0.718994	377	0.472145	dataset II
ENSG00000112041	TULP1	-1.61062	111	0.107263	dataset II
ENSG00000112238	PRDM13	-1.32281	128	0.185899	dataset II
ENSG00000112242	E2F3	1.31179	236	0.18959	dataset II
ENSG00000112246	SIM1	-1.19191	208	0.233295	dataset II
ENSG00000112333	NR2E1	-1.00314	28	0.315794	dataset II
ENSG00000112365	ZBTB24	0.434654	28	0.663814	dataset II
ENSG00000112561	TFEB	-2.98174	40	0.00286618	dataset II
ENSG00000112658	SRF	0.196928	74	0.843884	dataset II
ENSG00000112837	TBX18	-1.97265	127	0.0485351	dataset II
ENSG00000113196	HAND1	-0.807399	62	0.419437	dataset II
ENSG00000113387	SUB1	1.23693	494	0.216115	dataset II
ENSG00000113430	IRX4	-2.20621	135	0.0273695	dataset II
ENSG00000113580	NR3C1	1.34358	187	0.179084	dataset II
ENSG00000113658	SMAD5	3.07316	195	0.00211802	dataset II
ENSG00000113716	HMGXB3	0.289752	297	0.772006	dataset II
ENSG00000113722	CDX1	-1.72413	236	0.0846835	dataset II
ENSG00000113916	BCL6	-0.728768	240	0.466144	dataset II
ENSG00000114126	TFDP2	-0.568097	161	0.569969	dataset II
ENSG00000114315	HES1	-0.756121	38	0.449577	dataset II
ENSG00000114439	BBX	2.00801	278	0.0446424	dataset II
ENSG00000114853	ZBTB47	-1.06133	173	0.288542	dataset II
ENSG00000114861	FOXP1	1.08165	557	0.279407	dataset II
ENSG00000115112	TFCP2L1	-0.604803	50	0.54531	dataset II
ENSG00000115163	CENPA	0.974356	33	0.32988	dataset II
ENSG00000115297	TLX2	-1.10758	226	0.268044	dataset II
ENSG00000115355	CCDC88A	3.08806	225	0.00201467	dataset II
ENSG00000115415	STAT1	2.95736	191	0.00310285	dataset II
ENSG00000115507	OTX1	-1.04334	81	0.296793	dataset II
ENSG00000115568	ZNF142	-0.327429	67	0.743343	dataset II
ENSG00000115738	ID2	-0.173905	31	0.86194	dataset II
ENSG00000115816	CEBPZ	0.283872	498	0.776508	dataset II
ENSG00000115844	DLX2	-0.79886	80	0.424371	dataset II
ENSG00000115956	PLEK	0.716824	447	0.473483	dataset II
ENSG00000115966	ATF2	-0.0707591	193	0.94359	dataset II
ENSG00000116016	EPAS1	-0.584964	204	0.558572	dataset II
ENSG00000116017	ARID3A	-0.99973	104	0.317441	dataset II
ENSG00000116035	VAX2	-0.983821	176	0.325204	dataset II
ENSG00000116044	NFE2L2	1.1935	75	0.232674	dataset II
ENSG00000116560	SFPQ	1.98693	283	0.0469297	dataset II
ENSG00000116580	GON4L	1.34086	131	0.179966	dataset II
ENSG00000116604	MEF2D	0.26477	41	0.791186	dataset II
ENSG00000116731	PRDM2	1.80131	229	0.071654	dataset II
ENSG00000116793	PHTF1	1.43165	44	0.152244	dataset II
ENSG00000116809	ZBTB17	-0.576722	233	0.564127	dataset II
ENSG00000116819	TFAP2E	-0.811222	317	0.417238	dataset II
ENSG00000116833	NR5A2	-0.867493	74	0.385672	dataset II
ENSG00000116990	MYCL	-0.847246	112	0.396858	dataset II
ENSG00000117000	RLF	1.41719	421	0.156427	dataset II
ENSG00000117010	ZNF684	0.30511	101	0.760282	dataset II
ENSG00000117036	ETV3	0.974722	229	0.329698	dataset II
ENSG00000117318	ID3	1.21349	27	0.224943	dataset II
ENSG00000117475	BLZF1	0.684077	234	0.493927	dataset II
ENSG00000117595	IRF6	1.97928	91	0.0477846	dataset II
ENSG00000117625	RCOR3	1.0855	212	0.277702	dataset II
ENSG00000117707	PROX1	-1.16883	186	0.242473	dataset II
ENSG00000117713	ARID1A	1.59326	129	0.111101	dataset II
ENSG00000118156	ZNF541	-1.32105	133	0.186485	dataset II
ENSG00000118217	ATF6	1.12659	66	0.259917	dataset II
ENSG00000118260	CREB1	1.79978	398	0.0718946	dataset II
ENSG00000118263	KLF7	2.37223	88	0.0176813	dataset II
ENSG00000118495	PLAGL1	2.8861	549	0.00390047	dataset II
ENSG00000118513	MYB	1.08171	114	0.27938	dataset II
ENSG00000118526	TCF21	0.523663	41	0.600513	dataset II
ENSG00000118620	ZNF430	2.96262	70	0.00305033	dataset II
ENSG00000118689	FOXO3	0.0901246	28	0.928188	dataset II
ENSG00000118707	TGIF2	0.44326	35	0.657578	dataset II
ENSG00000118922	KLF12	2.03967	186	0.041383	dataset II
ENSG00000119042	SATB2	-1.71321	91	0.0866743	dataset II
ENSG00000119138	KLF9	-0.737104	55	0.461059	dataset II
ENSG00000119508	NR4A3	1.42862	52	0.153113	dataset II
ENSG00000119547	ONECUT2	0.381195	161	0.703059	dataset II
ENSG00000119574	ZBTB45	-0.59282	88	0.553301	dataset II
ENSG00000119614	VSX2	-2.15776	129	0.0309469	dataset II
ENSG00000119715	ESRRB	-1.01213	68	0.311476	dataset II
ENSG00000119725	ZNF410	0.971608	267	0.331245	dataset II
ENSG00000119919	NKX2-3	-0.49924	81	0.61761	dataset II
ENSG00000119950	MXI1	-2.02145	42	0.043233	dataset II
ENSG00000120068	HOXB8	-1.54165	48	0.123158	dataset II
ENSG00000120075	HOXB5	-1.17822	71	0.238709	dataset II
ENSG00000120093	HOXB3	-0.569741	248	0.568853	dataset II
ENSG00000120094	HOXB1	-0.648045	127	0.516956	dataset II
ENSG00000120149	MSX2	-0.866026	69	0.386476	dataset II
ENSG00000120669	SOHLH2	-1.67811	91	0.0933264	dataset II
ENSG00000120690	ELF1	2.14787	391	0.031724	dataset II
ENSG00000120738	EGR1	1.50629	38	0.131994	dataset II
ENSG00000120784	ZFP30	1.17761	72	0.238951	dataset II
ENSG00000120798	NR2C1	1.10342	72	0.269847	dataset II
ENSG00000120837	NFYB	1.64772	88	0.0994099	dataset II
ENSG00000120963	ZNF706	2.24672	95	0.024658	dataset II
ENSG00000121068	TBX2	-0.161272	78	0.871879	dataset II
ENSG00000121075	TBX4	-1.25474	140	0.209572	dataset II
ENSG00000121297	TSHZ3	1.8699	172	0.0614981	dataset II
ENSG00000121406	ZNF549	2.81512	61	0.0048759	dataset II
ENSG00000121413	ZSCAN18	0.639958	98	0.5222	dataset II
ENSG00000121417	ZNF211	1.22019	57	0.222393	dataset II
ENSG00000121454	LHX4	-0.821286	61	0.411484	dataset II
ENSG00000121864	ZNF639	0.0328151	298	0.973822	dataset II
ENSG00000121903	ZSCAN20	0.0288832	72	0.976958	dataset II
ENSG00000122034	GTF3A	-0.396483	407	0.691749	dataset II
ENSG00000122145	TBX22	-1.01049	88	0.312259	dataset II
ENSG00000122180	MYOG	-0.917948	118	0.358646	dataset II
ENSG00000122386	ZNF205	-1.16865	162	0.242545	dataset II
ENSG00000122482	ZNF644	1.98858	332	0.0467474	dataset II
ENSG00000122515	ZMIZ2	0.48231	444	0.629586	dataset II
ENSG00000122592	HOXA7	-0.660407	73	0.508993	dataset II
ENSG00000122691	TWIST1	-0.344391	49	0.730552	dataset II
ENSG00000122778	KIAA1549	1.41654	56	0.156618	dataset II
ENSG00000122859	NEUROG3	-1.36637	57	0.171823	dataset II
ENSG00000122877	EGR2	1.67756	35	0.0934331	dataset II
ENSG00000123095	BHLHE41	2.94352	204	0.00324502	dataset II
ENSG00000123268	ATF1	-0.0284494	755	0.977304	dataset II
ENSG00000123307	NEUROD4	-1.40999	94	0.158542	dataset II
ENSG00000123358	NR4A1	0.411197	39	0.680928	dataset II
ENSG00000123364	HOXC13	-1.33697	103	0.181232	dataset II
ENSG00000123388	HOXC11	-1.04664	186	0.295265	dataset II
ENSG00000123405	NFE2	-0.649177	82	0.516224	dataset II
ENSG00000123407	HOXC12	-0.807752	113	0.419233	dataset II
ENSG00000123411	IKZF4	-0.417329	119	0.676438	dataset II
ENSG00000123576	ESX1	-1.52027	98	0.128443	dataset II
ENSG00000123636	BAZ2B	1.63436	480	0.102183	dataset II
ENSG00000123685	BATF3	-0.494294	104	0.621098	dataset II
ENSG00000123933	MXD4	-1.63401	70	0.102256	dataset II
ENSG00000124092	CTCFL	-2.33052	38	0.0197788	dataset II
ENSG00000124191	TOX2	-1.44126	93	0.149513	dataset II
ENSG00000124201	ZNFX1	1.37505	241	0.169115	dataset II
ENSG00000124203	ZNF831	-0.335727	40	0.737077	dataset II
ENSG00000124216	SNAI1	0.110285	70	0.912183	dataset II
ENSG00000124232	RBPJL	-2.11362	212	0.0345479	dataset II
ENSG00000124440	HIF3A	-1.52981	99	0.126063	dataset II
ENSG00000124444	ZNF576	-3.16871	118	0.00153119	dataset II
ENSG00000124459	ZNF45	0.729783	92	0.465523	dataset II
ENSG00000124496	TRERF1	2.39401	159	0.0166653	dataset II
ENSG00000124613	ZNF391	-1.07302	54	0.283262	dataset II
ENSG00000124664	SPDEF	-1.07797	98	0.281046	dataset II
ENSG00000124766	SOX4	3.11275	303	0.00185352	dataset II
ENSG00000124782	RREB1	1.17327	53	0.240689	dataset II
ENSG00000124813	RUNX2	0.150458	53	0.880403	dataset II
ENSG00000124827	GCM2	-1.59791	177	0.110063	dataset II
ENSG00000124831	LRRFIP1	2.81961	216	0.00480814	dataset II
ENSG00000124920	MYRF	2.6428	447	0.00822235	dataset II
ENSG00000125285	SOX21	-1.15631	183	0.247553	dataset II
ENSG00000125347	IRF1	0.414126	139	0.678782	dataset II
ENSG00000125398	SOX9	1.32078	162	0.186576	dataset II
ENSG00000125482	TTF1	0.646826	129	0.517744	dataset II
ENSG00000125492	BARHL1	-1.7521	182	0.0797561	dataset II
ENSG00000125520	SLC2A4RG	-1.71672	266	0.0860296	dataset II
ENSG00000125533	BHLHE23	-1.22034	215	0.222335	dataset II
ENSG00000125618	PAX8	-1.25401	223	0.209839	dataset II
ENSG00000125740	FOSB	2.1504	94	0.0315238	dataset II
ENSG00000125798	FOXA2	-1.94511	126	0.0517617	dataset II
ENSG00000125812	GZF1	-0.646696	118	0.517829	dataset II
ENSG00000125813	PAX1	-1.42598	292	0.153873	dataset II
ENSG00000125816	NKX2-4	-1.32096	333	0.186514	dataset II
ENSG00000125820	NKX2-2	-1.6627	123	0.0963721	dataset II
ENSG00000125826	RBCK1	-1.19342	381	0.232705	dataset II
ENSG00000125846	ZNF133	-0.43232	216	0.665509	dataset II
ENSG00000125850	OVOL2	-0.633576	203	0.526358	dataset II
ENSG00000125878	TCF15	-1.08688	202	0.277091	dataset II
ENSG00000125945	ZNF436	0.769785	33	0.441427	dataset II
ENSG00000125952	MAX	0.816855	99	0.414011	dataset II
ENSG00000125968	ID1	-0.0468422	111	0.962639	dataset II
ENSG00000126003	PLAGL2	1.38107	89	0.167257	dataset II
ENSG00000126351	THRA	0.550741	60	0.581811	dataset II
ENSG00000126368	NR1D1	0.338649	158	0.734874	dataset II
ENSG00000126456	IRF3	-0.500123	137	0.616988	dataset II
ENSG00000126561	STAT5A	1.13843	148	0.254941	dataset II
ENSG00000126603	GLIS2	0.966551	104	0.333769	dataset II
ENSG00000126733	DACH2	-2.14549	68	0.0319137	dataset II
ENSG00000126767	ELK1	-2.06842	217	0.0386008	dataset II
ENSG00000126778	SIX1	-1.95434	91	0.0506605	dataset II
ENSG00000126804	ZBTB1	2.41511	272	0.0157304	dataset II
ENSG00000127081	ZNF484	1.52661	150	0.126857	dataset II
ENSG00000127124	HIVEP3	0.802056	173	0.42252	dataset II
ENSG00000127152	BCL11B	-0.668703	140	0.503685	dataset II
ENSG00000127337	YEATS4	0.371014	613	0.710627	dataset II
ENSG00000127903	ZNF835	-0.869295	159	0.384686	dataset II
ENSG00000128000	ZNF780B	1.12723	191	0.259646	dataset II
ENSG00000128272	ATF4	0.622773	249	0.533434	dataset II
ENSG00000128573	FOXP2	1.41261	89	0.157772	dataset II
ENSG00000128610	FEZF1	-1.22838	194	0.219303	dataset II
ENSG00000128645	HOXD1	-1.2446	266	0.213279	dataset II
ENSG00000128652	HOXD3	-1.54413	67	0.122557	dataset II
ENSG00000128709	HOXD9	-1.10561	51	0.268895	dataset II
ENSG00000128710	HOXD10	-1.48908	112	0.136467	dataset II
ENSG00000128713	HOXD11	-1.15164	99	0.249471	dataset II
ENSG00000128714	HOXD13	-1.37693	110	0.168533	dataset II
ENSG00000129028	THAP10	-1.23008	251	0.218668	dataset II
ENSG00000129071	MBD4	2.10366	151	0.035408	dataset II
ENSG00000129152	MYOD1	-1.5236	134	0.127608	dataset II
ENSG00000129173	E2F8	1.21849	125	0.223037	dataset II
ENSG00000129194	SOX15	-0.929368	100	0.352698	dataset II
ENSG00000129514	FOXA1	-3.46625	95	0.000527765	dataset II
ENSG00000129534	MIS18BP1	2.10017	205	0.0357139	dataset II
ENSG00000129535	NRL	-3.24684	161	0.00116694	dataset II
ENSG00000129654	FOXJ1	-1.08255	120	0.279006	dataset II
ENSG00000129911	KLF16	-0.952475	111	0.340856	dataset II
ENSG00000130182	ZSCAN10	-1.29004	101	0.197036	dataset II
ENSG00000130338	TULP4	2.42824	153	0.0151723	dataset II
ENSG00000130522	JUND	0.906658	135	0.364588	dataset II
ENSG00000130584	ZBTB46	0.0138908	118	0.988917	dataset II
ENSG00000130675	MNX1	-1.21429	58	0.224636	dataset II
ENSG00000130684	ZNF337	1.21236	93	0.225373	dataset II
ENSG00000130700	GATA5	-1.00119	180	0.316737	dataset II
ENSG00000130711	PRDM12	-1.21356	157	0.224915	dataset II
ENSG00000130751	NPAS1	-1.59258	101	0.111254	dataset II
ENSG00000130803	ZNF317	0.237156	209	0.812536	dataset II
ENSG00000130818	ZNF426	2.86292	179	0.00419759	dataset II
ENSG00000130844	ZNF331	0.786123	29	0.431796	dataset II
ENSG00000130856	ZNF236	1.25035	277	0.211173	dataset II
ENSG00000130940	CASZ1	1.03787	57	0.299329	dataset II
ENSG00000131061	ZNF341	-1.32797	199	0.184187	dataset II
ENSG00000131115	ZNF227	0.494556	86	0.620914	dataset II
ENSG00000131127	ZNF141	1.36024	74	0.173753	dataset II
ENSG00000131196	NFATC1	0.478024	132	0.632633	dataset II
ENSG00000131264	CDX4	-2.73873	78	0.00616772	dataset II
ENSG00000131408	NR1H2	-0.990961	579	0.321705	dataset II
ENSG00000131668	BARX1	-1.34872	161	0.177426	dataset II
ENSG00000131759	RARA	-0.798954	156	0.424317	dataset II
ENSG00000131788	PIAS3	0.866294	209	0.386329	dataset II
ENSG00000131845	ZNF304	1.49532	55	0.134832	dataset II
ENSG00000131848	ZSCAN5A	-0.223453	86	0.823183	dataset II
ENSG00000131910	NR0B2	0.528245	57	0.597329	dataset II
ENSG00000131914	LIN28A	-0.261654	37	0.793588	dataset II
ENSG00000131931	THAP1	-0.720045	451	0.471497	dataset II
ENSG00000132005	RFX1	-1.09084	67	0.275343	dataset II
ENSG00000132024	CC2D1A	-1.79285	234	0.0729973	dataset II
ENSG00000132604	TERF2	0.226507	240	0.820807	dataset II
ENSG00000132846	ZBED3	-0.930297	189	0.352217	dataset II
ENSG00000133250	ZNF414	-2.74438	289	0.00606253	dataset II
ENSG00000133740	E2F5	0.657964	103	0.510561	dataset II
ENSG00000133794	ARNTL	-0.544673	77	0.585978	dataset II
ENSG00000133937	GSC	-2.23639	138	0.0253262	dataset II
ENSG00000134046	MBD2	1.25112	107	0.210889	dataset II
ENSG00000134107	BHLHE40	0.250893	146	0.801897	dataset II
ENSG00000134138	MEIS2	-1.1847	49	0.236135	dataset II
ENSG00000134317	GRHL1	0.763451	28	0.445194	dataset II
ENSG00000134323	MYCN	0.00787027	31	0.993721	dataset II
ENSG00000134438	RAX	-1.17148	109	0.241405	dataset II
ENSG00000134532	SOX5	-1.18692	316	0.235258	dataset II
ENSG00000134595	SOX3	-0.470051	341	0.638319	dataset II
ENSG00000134852	CLOCK	0.10468	129	0.91663	dataset II
ENSG00000134954	ETS1	2.15178	358	0.0314145	dataset II
ENSG00000135100	HNF1A	-1.17841	175	0.238632	dataset II
ENSG00000135111	TBX3	-0.361627	55	0.717631	dataset II
ENSG00000135164	DMTF1	2.23161	289	0.0256409	dataset II
ENSG00000135373	EHF	2.14132	361	0.0322479	dataset II
ENSG00000135374	ELF5	0.0159884	64	0.987244	dataset II
ENSG00000135457	TFCP2	0.766959	86	0.443106	dataset II
ENSG00000135547	HEY2	-1.50322	57	0.132782	dataset II
ENSG00000135625	EGR4	-1.62874	101	0.103368	dataset II
ENSG00000135638	EMX1	-1.3677	151	0.171405	dataset II
ENSG00000135899	SP110	0.878536	175	0.379653	dataset II
ENSG00000135903	PAX3	-1.7026	111	0.0886421	dataset II
ENSG00000136169	SETDB2	1.40403	187	0.16031	dataset II
ENSG00000136327	NKX2-8	-1.39411	120	0.163283	dataset II
ENSG00000136352	NKX2-1	-1.9742	122	0.0483595	dataset II
ENSG00000136367	ZFHX2	-0.789823	33	0.429631	dataset II
ENSG00000136451	VEZF1	1.99967	149	0.0455355	dataset II
ENSG00000136535	TBR1	-1.05021	71	0.293623	dataset II
ENSG00000136574	GATA4	-2.51488	169	0.0119072	dataset II
ENSG00000136770	DNAJC1	-0.0552283	255	0.955957	dataset II
ENSG00000136826	KLF4	1.17335	179	0.240656	dataset II
ENSG00000136866	ZFP37	-1.31701	31	0.187837	dataset II
ENSG00000136870	ZNF189	2.31952	44	0.0203669	dataset II
ENSG00000136931	NR5A1	-1.75881	152	0.0786094	dataset II
ENSG00000136936	XPA	0.192427	36	0.847408	dataset II
ENSG00000136944	LMX1B	-1.64328	96	0.100326	dataset II
ENSG00000136997	MYC	0.278762	241	0.780428	dataset II
ENSG00000137090	DMRT1	-1.28688	66	0.198137	dataset II
ENSG00000137166	FOXP4	0.836938	113	0.402628	dataset II
ENSG00000137185	ZSCAN9	2.86535	90	0.00416551	dataset II
ENSG00000137203	TFAP2A	-1.2507	111	0.211044	dataset II
ENSG00000137265	IRF4	0.319676	39	0.749214	dataset II
ENSG00000137270	GCM1	-1.31238	113	0.189392	dataset II
ENSG00000137273	FOXF2	-1.07278	131	0.283372	dataset II
ENSG00000137309	HMGA1	-0.664938	220	0.50609	dataset II
ENSG00000137310	TCF19	1.28377	187	0.199222	dataset II
ENSG00000137504	CREBZF	0.876372	88	0.380828	dataset II
ENSG00000137709	POU2F3	-1.62541	159	0.104074	dataset II
ENSG00000137834	SMAD6	-0.578467	56	0.562949	dataset II
ENSG00000137871	ZNF280D	0.600857	308	0.547936	dataset II
ENSG00000138073	PREB	-1.76577	585	0.0774345	dataset II
ENSG00000138083	SIX3	-0.879702	57	0.379021	dataset II
ENSG00000138136	LBX1	-1.80761	130	0.0706676	dataset II
ENSG00000138375	SMARCAL1	1.2601	184	0.207635	dataset II
ENSG00000138380	CARF	-0.24869	80	0.8036	dataset II
ENSG00000138738	PRDM5	3.26274	165	0.00110342	dataset II
ENSG00000138795	LEF1	3.01254	258	0.00259068	dataset II
ENSG00000139083	ETV6	1.48203	103	0.138331	dataset II
ENSG00000139154	AEBP2	2.09644	390	0.0360433	dataset II
ENSG00000139352	ASCL1	-1.99196	153	0.0463753	dataset II
ENSG00000139445	FOXN4	-0.819709	146	0.412382	dataset II
ENSG00000139515	PDX1	-1.72447	125	0.0846227	dataset II
ENSG00000139613	SMARCC2	1.26891	245	0.204472	dataset II
ENSG00000139651	ZNF740	-0.251612	53	0.801341	dataset II
ENSG00000139800	ZIC5	-1.79938	132	0.0719589	dataset II
ENSG00000140009	ESR2	-1.79606	53	0.0724848	dataset II
ENSG00000140044	JDP2	1.18677	97	0.235318	dataset II
ENSG00000140262	TCF12	2.64216	324	0.00823782	dataset II
ENSG00000140382	HMG20A	3.1609	132	0.00157285	dataset II
ENSG00000140548	ZNF710	1.36074	57	0.173595	dataset II
ENSG00000140836	ZFHX3	0.184089	412	0.853944	dataset II
ENSG00000140968	IRF8	0.642279	463	0.520692	dataset II
ENSG00000140987	ZSCAN32	-1.44234	122	0.149207	dataset II
ENSG00000141002	TCF25	-0.485479	730	0.627337	dataset II
ENSG00000141027	NCOR1	1.57647	251	0.114918	dataset II
ENSG00000141448	GATA6	1.02946	95	0.303263	dataset II
ENSG00000141510	TP53	-0.359427	163	0.719276	dataset II
ENSG00000141568	FOXK2	-0.0577089	32	0.953981	dataset II
ENSG00000141579	ZNF750	-0.820305	63	0.412042	dataset II
ENSG00000141644	MBD1	-0.833958	557	0.404305	dataset II
ENSG00000141646	SMAD4	0.622432	362	0.533658	dataset II
ENSG00000141905	NFIC	-2.87934	151	0.00398506	dataset II
ENSG00000141946	ZIM3	-2.29017	100	0.0220114	dataset II
ENSG00000141956	PRDM15	-1.09655	69	0.27284	dataset II
ENSG00000142025	DMRTC2	-1.01911	96	0.30815	dataset II
ENSG00000142065	ZFP14	0.771741	86	0.440268	dataset II
ENSG00000142409	ZNF787	-1.88467	143	0.0594739	dataset II
ENSG00000142528	ZNF473	0.59983	134	0.548619	dataset II
ENSG00000142556	ZNF614	0.197994	25	0.843049	dataset II
ENSG00000142599	RERE	0.890603	435	0.373142	dataset II
ENSG00000142611	PRDM16	-0.825009	165	0.409367	dataset II
ENSG00000142700	DMRTA2	-0.665867	147	0.505496	dataset II
ENSG00000143006	DMRTB1	-1.43677	191	0.150782	dataset II
ENSG00000143032	BARHL2	-1.62532	137	0.104095	dataset II
ENSG00000143067	ZNF697	-0.588086	116	0.556475	dataset II
ENSG00000143171	RXRG	-1.45006	25	0.147042	dataset II
ENSG00000143178	TBX19	-0.120215	156	0.904313	dataset II
ENSG00000143190	POU2F1	1.30728	139	0.191116	dataset II
ENSG00000143194	MAEL	-1.94252	161	0.0520744	dataset II
ENSG00000143257	NR1I3	-1.4935	177	0.135306	dataset II
ENSG00000143355	LHX9	-1.37848	189	0.168057	dataset II
ENSG00000143365	RORC	-1.71062	176	0.0871509	dataset II
ENSG00000143373	ZNF687	-0.782479	160	0.433933	dataset II
ENSG00000143379	SETDB1	0.968203	181	0.332943	dataset II
ENSG00000143390	RFX5	0.738119	189	0.460442	dataset II
ENSG00000143437	ARNT	-0.356931	80	0.721144	dataset II
ENSG00000143458	GABPB2	1.67476	135	0.0939804	dataset II
ENSG00000143578	CREB3L4	-0.739133	66	0.459826	dataset II
ENSG00000143614	GATAD2B	2.51079	100	0.0120463	dataset II
ENSG00000143842	SOX13	-0.721348	151	0.470696	dataset II
ENSG00000143867	OSR1	-1.74789	101	0.0804825	dataset II
ENSG00000143995	MEIS1	1.69299	130	0.0904566	dataset II
ENSG00000144026	ZNF514	1.58974	53	0.111893	dataset II
ENSG00000144218	AFF3	0.31507	30	0.752708	dataset II
ENSG00000144331	ZNF385B	-1.84475	180	0.0650741	dataset II
ENSG00000144355	DLX1	-1.02803	59	0.303934	dataset II
ENSG00000144485	HES6	-1.97239	165	0.0485653	dataset II
ENSG00000144655	CSRNP1	0.125308	132	0.90028	dataset II
ENSG00000144747	TMF1	1.23148	207	0.218142	dataset II
ENSG00000144792	ZNF660	2.38471	42	0.0170928	dataset II
ENSG00000144852	NR1I2	-1.76239	176	0.0780034	dataset II
ENSG00000145220	LYAR	-0.557036	524	0.577503	dataset II
ENSG00000145908	ZNF300	1.93419	53	0.0530897	dataset II
ENSG00000146587	RBAK	1.46971	70	0.141639	dataset II
ENSG00000146592	CREB5	1.56399	324	0.117821	dataset II
ENSG00000146618	FERD3L	-0.794063	90	0.427159	dataset II
ENSG00000146676	PURB	1.07184	294	0.283793	dataset II
ENSG00000146757	ZNF92	2.91949	125	0.00350601	dataset II
ENSG00000147117	ZNF157	-2.97092	161	0.00296908	dataset II
ENSG00000147118	ZNF182	-0.207523	72	0.835602	dataset II
ENSG00000147180	ZNF711	3.44358	170	0.000574064	dataset II
ENSG00000147421	HMBOX1	1.12018	271	0.262636	dataset II
ENSG00000147488	ST18	-1.13277	37	0.257312	dataset II
ENSG00000147596	PRDM14	-2.94452	104	0.00323452	dataset II
ENSG00000147601	TERF1	-0.414615	738	0.678424	dataset II
ENSG00000147789	ZNF7	-0.876555	69	0.380728	dataset II
ENSG00000147862	NFIB	-0.647596	63	0.517246	dataset II
ENSG00000148143	ZNF462	2.55737	305	0.0105466	dataset II
ENSG00000148200	NR6A1	0.222095	175	0.82424	dataset II
ENSG00000148337	CIZ1	0.00299079	422	0.997614	dataset II
ENSG00000148513	ANKRD30A	-0.698371	68	0.484945	dataset II
ENSG00000148516	ZEB1	2.06791	250	0.0386482	dataset II
ENSG00000148704	VAX1	-1.66576	145	0.095762	dataset II
[truncated: 838 more rows]

## Sheet: table S4
Table S4 Viper enrichment for TFs in dataset I (P < 0.05)
gene	symbol	nes	size	p.value
ENSG00000005102	MEOX1	2.15978	218	0.0307895
ENSG00000006468	ETV1	-1.9789	112	0.047827
ENSG00000007372	PAX6	1.96174	72	0.0497923
ENSG00000049768	FOXP3	2.47583	245	0.0132928
ENSG00000057935	MTA3	2.95287	131	0.00314836
ENSG00000062194	GPBP1	3.01938	497	0.00253292
ENSG00000071564	TCF3	2.8791	566	0.00398809
ENSG00000072310	SREBF1	-2.85464	183	0.0043085
ENSG00000077150	NFKB2	3.23806	313	0.00120346
ENSG00000083817	ZNF416	2.00207	177	0.0452767
ENSG00000091831	ESR1	-2.3022	213	0.0213238
ENSG00000096654	ZNF184	2.15501	145	0.031161
ENSG00000100219	XBP1	-2.52789	270	0.0114752
ENSG00000101115	SALL4	2.37692	107	0.0174579
ENSG00000101412	E2F1	2.20922	256	0.0271593
ENSG00000101493	ZNF516	2.18272	86	0.0290561
ENSG00000101665	SMAD7	2.32957	112	0.0198289
ENSG00000102974	CTCF	2.90723	257	0.00364641
ENSG00000102984	ZNF821	2.54137	258	0.0110418
ENSG00000103495	MAZ	2.4701	351	0.0135074
ENSG00000104064	GABPB1	2.38184	450	0.0172262
ENSG00000104856	RELB	2.92361	314	0.00345994
ENSG00000105708	ZNF14	2.05234	197	0.0401365
ENSG00000117318	ID3	2.6906	299	0.00713235
ENSG00000119574	ZBTB45	2.17679	258	0.029496
ENSG00000121413	ZSCAN18	2.24609	335	0.0246983
ENSG00000124920	C11orf9	2.00502	427	0.0449614
ENSG00000126351	THRA	2.04283	275	0.0410697
ENSG00000127528	KLF2	2.09417	187	0.0362453
ENSG00000128604	IRF5	1.99144	218	0.0464326
ENSG00000129071	MBD4	1.97217	202	0.0485897
ENSG00000130700	GATA5	2.38648	152	0.0170103
ENSG00000130751	NPAS1	3.11496	219	0.00183973
ENSG00000132005	RFX1	2.42705	184	0.0152221
ENSG00000136630	HLX	2.87086	414	0.00409354
ENSG00000137166	FOXP4	2.93334	322	0.0033534
ENSG00000140548	ZNF710	3.38762	177	0.000705018
ENSG00000140836	ZFHX3	2.14652	84	0.0318313
ENSG00000141027	NCOR1	2.1296	90	0.0332045
ENSG00000141448	GATA6	2.88224	258	0.00394859
ENSG00000143373	ZNF687	2.23747	163	0.0252558
ENSG00000143379	SETDB1	2.12096	144	0.0339255
ENSG00000143867	OSR1	2.01446	231	0.0439616
ENSG00000144792	ZNF660	2.91296	46	0.00358016
ENSG00000147180	ZNF711	2.33894	224	0.0193385
ENSG00000148200	NR6A1	2.01575	145	0.043826
ENSG00000148337	CIZ1	2.32015	403	0.020333
ENSG00000150051	MKX	-2.94891	114	0.00318897
ENSG00000152284	TCF7L1	3.31085	338	0.000930114
ENSG00000152454	ZNF256	2.95061	154	0.00317143
ENSG00000153814	JAZF1	2.45255	99	0.0141848
ENSG00000159885	ZNF222	2.06568	138	0.0388586
ENSG00000159915	ZNF233	2.03468	175	0.0418828
ENSG00000160224	AIRE	3.08605	192	0.00202833
ENSG00000161642	ZNF385A	2.90805	315	0.00363685
ENSG00000162714	ZNF496	3.4755	136	0.000509899
ENSG00000164920	OSR2	2.10227	26	0.03553
ENSG00000169083	AR	-2.51889	436	0.0117725
ENSG00000169136	ATF5	-2.08497	177	0.0370724
ENSG00000169635	HIC2	3.29527	340	0.000983261
ENSG00000169951	ZNF764	1.96641	33	0.0492511
ENSG00000171649	ZIK1	2.55153	63	0.0107251
ENSG00000172818	OVOL1	2.86738	207	0.00413882
ENSG00000173041	ZNF680	-2.18232	74	0.0290858
ENSG00000174282	ZBTB4	2.02777	406	0.0425839
ENSG00000174306	ZHX3	-2.92908	104	0.00339963
ENSG00000174332	GLIS1	2.4405	141	0.0146668
ENSG00000175329	ISX	3.18621	133	0.00144149
ENSG00000175745	NR2F1	2.40333	224	0.0162464
ENSG00000175832	ETV4	2.43366	378	0.0149468
ENSG00000176024	ZNF613	2.55718	100	0.0105526
ENSG00000176399	DMRTA1	-3.17751	101	0.00148546
ENSG00000177030	DEAF1	1.98125	602	0.047563
ENSG00000177374	HIC1	2.18359	320	0.0289923
ENSG00000177683	THAP5	-2.18224	240	0.0290921
ENSG00000179059	ZFP42	2.18896	72	0.0286
ENSG00000181894	ZNF329	2.86592	128	0.004158
ENSG00000182979	MTA1	2.11306	367	0.0345953
ENSG00000183621	ZNF438	2.63423	636	0.00843295
ENSG00000184635	ZNF93	2.09994	56	0.0357343
ENSG00000186230	ZNF749	1.9913	43	0.0464483
ENSG00000187634	SAMD11	2.58631	337	0.00970099
ENSG00000188283	ZNF383	2.71003	146	0.00672777
ENSG00000189120	SP6	2.60363	215	0.00922422
ENSG00000189164	ZNF527	2.13667	52	0.0326247
ENSG00000189403	HMGB1	2.11304	407	0.034597
ENSG00000196357	ZNF565	2.0156	217	0.0438421
ENSG00000196381	ZNF781	2.38233	74	0.0172036
ENSG00000196867	ZFP28	2.10456	258	0.0353298
ENSG00000196967	ZNF585A	2.24653	185	0.0246703
ENSG00000197472	ZNF695	2.0543	64	0.0399471
ENSG00000197576	HOXA4	2.00407	130	0.0450621
ENSG00000197951	ZNF71	2.49816	287	0.0124842
ENSG00000198131	ZNF544	2.41256	48	0.0158411
ENSG00000198182	ZNF607	2.24964	118	0.024472
ENSG00000198839	ZNF277	1.99834	319	0.0456803
ENSG00000213676	ATF6B	2.46367	120	0.0137524
ENSG00000213967	ZNF726	-2.88102	90	0.00396396
ENSG00000214575	CPEB1	1.98645	69	0.0469836
ENSG00000215421	ZNF407	2.25221	104	0.0243088
ENSG00000221923	ZNF880	2.08218	96	0.0373258
ENSG00000236104	ZBTB22	2.93797	266	0.00330371
ENSG00000236609	ZNF853	2.88628	506	0.00389824
ENSG00000243943	ZNF512	2.02449	205	0.0429201
ENSG00000256683	ZNF350	2.07827	249	0.0376845
ENSG00000257923	CUX1	1.99856	268	0.0456559
ENSG00000261221	ZNF865	2.21387	391	0.0268378

## Sheet: table S5
Table S5 Viper enrichment for TFs in datase II (P < 0.05)
gene	symbol	nes	size	p.value
ENSG00000001167	NFYA	3.44552	193	0.000569965
ENSG00000006468	ETV1	-3.21091	81	0.00132318
ENSG00000008083	JARID2	2.99577	359	0.00273756
ENSG00000008196	TFAP2B	-2.29313	136	0.0218405
ENSG00000010030	ETV7	-2.87399	83	0.00405318
ENSG00000010244	ZNF207	2.94191	257	0.00326194
ENSG00000019549	SNAI2	2.49389	121	0.0126352
ENSG00000053254	FOXN3	2.50205	31	0.0123475
ENSG00000054267	ARID4B	2.21564	444	0.026716
ENSG00000055609	KMT2C	2.12423	535	0.0336506
ENSG00000062194	GPBP1	2.85867	342	0.00425417
ENSG00000067066	SP100	2.00419	168	0.0450493
ENSG00000067082	KLF6	2.12405	74	0.033666
ENSG00000072310	SREBF1	-3.15082	96	0.00162815
ENSG00000072364	AFF4	2.19816	360	0.027938
ENSG00000073584	SMARCE1	2.72643	144	0.00640241
ENSG00000074657	ZNF532	2.76676	365	0.00566166
ENSG00000078246	TULP3	2.8496	50	0.00437747
ENSG00000080298	RFX3	2.92489	297	0.00344579
ENSG00000089225	TBX5	-2.208	124	0.0272439
ENSG00000089486	CDIP1	-1.98985	138	0.0466079
ENSG00000089902	RCOR1	2.17236	56	0.0298283
ENSG00000100219	XBP1	-2.11548	256	0.0343895
ENSG00000101126	ADNP	2.64295	322	0.00821882
ENSG00000101665	SMAD7	2.18019	40	0.0292432
ENSG00000102804	TSC22D1	2.27177	145	0.0231001
ENSG00000103326	CAPN15	-2.07076	250	0.0383809
ENSG00000103449	SALL1	-2.05284	232	0.0400877
ENSG00000104177	MYEF2	2.89831	246	0.00375174
ENSG00000104447	TRPS1	2.97873	464	0.00289441
ENSG00000105698	USF2	-2.88804	357	0.00387653
ENSG00000105708	ZNF14	2.89308	114	0.00381482
ENSG00000105866	SP4	2.95545	183	0.00312216
ENSG00000106459	NRF1	2.49501	133	0.0125955
ENSG00000106571	GLI3	2.5657	203	0.0102968
ENSG00000107249	GLIS3	2.5949	525	0.00946176
ENSG00000108175	ZMIZ1	2.0901	226	0.0366086
ENSG00000109685	WHSC1	2.87945	77	0.00398363
ENSG00000110693	SOX6	2.52097	217	0.0117031
ENSG00000111145	ELK3	2.60547	383	0.00917472
ENSG00000111206	FOXM1	2.01398	220	0.0440112
ENSG00000111249	CUX2	-2.14331	83	0.0320881
ENSG00000112561	TFEB	-2.98174	40	0.00286618
ENSG00000112837	TBX18	-1.97265	127	0.0485351
ENSG00000113430	IRX4	-2.20621	135	0.0273695
ENSG00000113658	SMAD5	3.07316	195	0.00211802
ENSG00000114439	BBX	2.00801	278	0.0446424
ENSG00000115355	CCDC88A	3.08806	225	0.00201467
ENSG00000115415	STAT1	2.95736	191	0.00310285
ENSG00000116560	SFPQ	1.98693	283	0.0469297
ENSG00000117595	IRF6	1.97928	91	0.0477846
ENSG00000118263	KLF7	2.37223	88	0.0176813
ENSG00000118495	PLAGL1	2.8861	549	0.00390047
ENSG00000118620	ZNF430	2.96262	70	0.00305033
ENSG00000118922	KLF12	2.03967	186	0.041383
ENSG00000119614	VSX2	-2.15776	129	0.0309469
ENSG00000119950	MXI1	-2.02145	42	0.043233
ENSG00000120690	ELF1	2.14787	391	0.031724
ENSG00000120963	ZNF706	2.24672	95	0.024658
ENSG00000121406	ZNF549	2.81512	61	0.0048759
ENSG00000122482	ZNF644	1.98858	332	0.0467474
ENSG00000123095	BHLHE41	2.94352	204	0.00324502
ENSG00000124092	CTCFL	-2.33052	38	0.0197788
ENSG00000124232	RBPJL	-2.11362	212	0.0345479
ENSG00000124444	ZNF576	-3.16871	118	0.00153119
ENSG00000124496	TRERF1	2.39401	159	0.0166653
ENSG00000124766	SOX4	3.11275	303	0.00185352
ENSG00000124831	LRRFIP1	2.81961	216	0.00480814
ENSG00000124920	MYRF	2.6428	447	0.00822235
ENSG00000125740	FOSB	2.1504	94	0.0315238
ENSG00000126733	DACH2	-2.14549	68	0.0319137
ENSG00000126767	ELK1	-2.06842	217	0.0386008
ENSG00000126804	ZBTB1	2.41511	272	0.0157304
ENSG00000129071	MBD4	2.10366	151	0.035408
ENSG00000129514	FOXA1	-3.46625	95	0.000527765
ENSG00000129534	MIS18BP1	2.10017	205	0.0357139
ENSG00000129535	NRL	-3.24684	161	0.00116694
ENSG00000130338	TULP4	2.42824	153	0.0151723
ENSG00000130818	ZNF426	2.86292	179	0.00419759
ENSG00000131264	CDX4	-2.73873	78	0.00616772
ENSG00000133250	ZNF414	-2.74438	289	0.00606253
ENSG00000133937	GSC	-2.23639	138	0.0253262
ENSG00000134954	ETS1	2.15178	358	0.0314145
ENSG00000135164	DMTF1	2.23161	289	0.0256409
ENSG00000135373	EHF	2.14132	361	0.0322479
ENSG00000136352	NKX2-1	-1.9742	122	0.0483595
ENSG00000136451	VEZF1	1.99967	149	0.0455355
ENSG00000136574	GATA4	-2.51488	169	0.0119072
ENSG00000136870	ZNF189	2.31952	44	0.0203669
ENSG00000137185	ZSCAN9	2.86535	90	0.00416551
ENSG00000138738	PRDM5	3.26274	165	0.00110342
ENSG00000138795	LEF1	3.01254	258	0.00259068
ENSG00000139154	AEBP2	2.09644	390	0.0360433
ENSG00000139352	ASCL1	-1.99196	153	0.0463753
ENSG00000140262	TCF12	2.64216	324	0.00823782
ENSG00000140382	HMG20A	3.1609	132	0.00157285
ENSG00000141905	NFIC	-2.87934	151	0.00398506
ENSG00000141946	ZIM3	-2.29017	100	0.0220114
ENSG00000143614	GATAD2B	2.51079	100	0.0120463
ENSG00000144485	HES6	-1.97239	165	0.0485653
ENSG00000144792	ZNF660	2.38471	42	0.0170928
ENSG00000146757	ZNF92	2.91949	125	0.00350601
ENSG00000147117	ZNF157	-2.97092	161	0.00296908
ENSG00000147180	ZNF711	3.44358	170	0.000574064
ENSG00000147596	PRDM14	-2.94452	104	0.00323452
ENSG00000148143	ZNF462	2.55737	305	0.0105466
ENSG00000148516	ZEB1	2.06791	250	0.0386482
ENSG00000150051	MKX	-2.85534	155	0.00429901
ENSG00000151612	ZNF827	2.57926	252	0.00990108
ENSG00000152454	ZNF256	2.89237	72	0.00382346
ENSG00000153048	CARHSP1	-2.4835	79	0.01301
ENSG00000153560	UBP1	2.29072	63	0.0219796
ENSG00000154655	L3MBTL4	2.19271	251	0.0283283
ENSG00000156273	BACH1	2.03627	317	0.0417237
ENSG00000156853	ZNF689	-2.03747	37	0.0416034
ENSG00000157613	CREB3L1	2.15365	90	0.0312677
ENSG00000159917	ZNF235	2.93264	121	0.00336097
ENSG00000160113	NR2F6	-2.4276	394	0.015199
ENSG00000160685	ZBTB7B	-2.93921	207	0.00329051
ENSG00000161298	ZNF382	3.24544	112	0.00117269
ENSG00000162601	MYSM1	3.15301	189	0.00161597
ENSG00000162624	LHX8	-2.02382	113	0.0429891
ENSG00000162664	ZNF326	2.35398	116	0.0185738
ENSG00000162924	REL	2.09585	92	0.0360958
ENSG00000163939	PBRM1	2.85797	150	0.00426363
ENSG00000164256	PRDM9	-2.39514	125	0.0166141
ENSG00000164600	NEUROD6	-2.95699	29	0.00310659
ENSG00000164631	ZNF12	2.15113	35	0.0314656
ENSG00000164684	ZNF704	2.2612	218	0.0237469
ENSG00000164916	FOXK1	2.89739	98	0.00376283
ENSG00000167034	NKX3-1	-2.18271	71	0.0290569
ENSG00000167562	ZNF701	2.12186	63	0.0338495
ENSG00000167766	ZNF83	3.15272	109	0.00161756
ENSG00000168769	TET2	2.33512	75	0.0195369
ENSG00000168813	ZNF507	2.09265	108	0.03638
ENSG00000168874	ATOH8	-2.81765	68	0.00483758
ENSG00000169083	AR	-2.56013	324	0.0104633
ENSG00000169136	ATF5	-3.11823	168	0.00181943
ENSG00000169554	ZEB2	2.90642	173	0.0036559
ENSG00000169689	STRA13	-3.01954	58	0.0025316
ENSG00000169946	ZFPM2	3.12281	277	0.00179134
ENSG00000169955	ZNF747	-2.45721	193	0.0140019
ENSG00000170178	HOXD12	-2.34288	63	0.0191354
ENSG00000170365	SMAD1	-3.28508	196	0.00101953
ENSG00000171649	ZIK1	2.49162	32	0.0127161
ENSG00000171786	NHLH1	-2.96688	59	0.0030084
ENSG00000171872	KLF17	-2.23444	86	0.025454
ENSG00000172201	ID4	3.20682	61	0.0013421
ENSG00000172346	CSDC2	-1.99942	124	0.0455629
ENSG00000173068	BNC2	2.20062	293	0.0277633
ENSG00000173473	SMARCC1	2.95125	363	0.00316494
ENSG00000173673	HES3	-2.52767	211	0.0114823
ENSG00000174306	ZHX3	-3.15993	155	0.00157807
ENSG00000174652	ZNF266	2.39166	97	0.0167722
ENSG00000175832	ETV4	2.07082	74	0.0383755
ENSG00000176009	ASCL3	-2.88599	105	0.0039019
ENSG00000176399	DMRTA1	-3.16264	187	0.00156347
ENSG00000177045	SIX5	-2.82217	106	0.00477004
ENSG00000177125	ZBTB34	2.93917	299	0.00329092
ENSG00000177426	TGIF1	2.05388	38	0.0399869
ENSG00000178175	ZNF366	-2.91118	57	0.00360069
ENSG00000178338	ZNF354B	3.17628	31	0.00149176
ENSG00000178665	ZNF713	3.04191	181	0.0023508
ENSG00000179111	HES7	-1.99323	189	0.0462363
ENSG00000179909	ZNF154	3.26494	142	0.00109486
ENSG00000179965	ZNF771	-2.33857	70	0.0193576
ENSG00000180818	HOXC10	-2.08525	71	0.0370464
ENSG00000180855	ZNF443	2.0439	42	0.0409631
ENSG00000182141	ZNF708	2.20403	118	0.027522
ENSG00000182463	TSHZ2	2.82275	179	0.00476137
ENSG00000182968	SOX1	-2.31288	131	0.0207293
ENSG00000182986	ZNF320	2.54965	75	0.010783
ENSG00000183434	TFDP3	-2.05844	77	0.0395475
ENSG00000183621	ZNF438	2.21681	115	0.026636
ENSG00000184302	SIX6	-2.23153	171	0.0256461
ENSG00000184436	THAP7	-2.46202	318	0.0138157
ENSG00000184486	POU3F2	-2.11021	177	0.0348403
ENSG00000184517	ZFP1	-3.08205	246	0.00205581
ENSG00000185591	SP1	2.04899	82	0.0404635
ENSG00000185630	PBX1	2.26226	138	0.023681
ENSG00000185697	MYBL1	2.4478	38	0.0143733
ENSG00000185960	SHOX	-2.18295	98	0.0290393
ENSG00000186350	RXRA	-2.92111	383	0.00348792
ENSG00000187079	TEAD1	2.93389	244	0.00334748
ENSG00000187098	MITF	2.46266	120	0.013791
ENSG00000188227	ZNF793	2.86989	46	0.0041062
ENSG00000188994	ZNF292	2.91258	364	0.00358457
ENSG00000189079	ARID2	2.10001	368	0.0357276
ENSG00000189190	ZNF600	2.2211	27	0.026344
ENSG00000189403	HMGB1	2.87488	115	0.00404182
ENSG00000189420	ZFP92	-2.50892	144	0.0121102
ENSG00000196628	TCF4	2.88021	483	0.00397409
ENSG00000196705	ZNF431	2.28881	80	0.0220903
ENSG00000196867	ZFP28	2.91904	79	0.0035111
ENSG00000197935	ZNF311	-2.24857	60	0.0245399
ENSG00000198040	ZNF84	2.09733	81	0.0359648
ENSG00000198300	PEG3	2.88154	244	0.00395739
ENSG00000198346	ZNF813	2.07526	104	0.0379622
ENSG00000198393	ZNF26	2.54095	47	0.0110553
ENSG00000198482	ZNF808	2.1674	130	0.0302044
ENSG00000198521	ZNF43	2.35292	133	0.0186265
ENSG00000198538	ZNF28	2.78692	256	0.00532117
ENSG00000198795	ZNF521	2.16962	120	0.0300356
ENSG00000198807	PAX9	-2.96578	105	0.00301917
ENSG00000198815	FOXJ3	2.5417	120	0.0110315
ENSG00000198911	SREBF2	-3.13014	233	0.00174724
ENSG00000203326	ZNF525	2.25493	71	0.0241379
ENSG00000221923	ZNF880	2.28119	67	0.0225372
ENSG00000236287	ZBED5	2.85876	121	0.00425305
ENSG00000243943	ZNF512	2.52264	135	0.0116477
ENSG00000249471	ZNF324B	-2.21961	61	0.026445
ENSG00000256087	ZNF432	2.34656	53	0.0189476
ENSG00000275410	HNF1B	2.60981	235	0.00905931

## Sheet: table S6
Table S6 Biological process pathways for 22 common TFs
Category	ID	Name	Source	p-value	q-value Bonferroni	q-value FDR B&H	q-value FDR B&Y	Hit Count in Query List	Hit Count in Genome	Hit in Query List
GO: Biological Process	GO:0045944	positive regulation of transcription by RNA polymerase II		4.903e-08	7.752e-05	2.517e-05	0.0001999	11	1407	GPBP1,SREBF1,MKX,ZNF438,ETV1,XBP1,ETV4,HMGB1,AR,ATF5,SMAD7
GO: Biological Process	GO:0045893	positive regulation of transcription, DNA-templated		6.666e-08	0.0001054	2.517e-05	0.0001999	12	1841	GPBP1,SREBF1,ZNF711,MKX,ZNF438,ETV1,XBP1,ETV4,HMGB1,AR,ATF5,SMAD7
GO: Biological Process	GO:1903508	positive regulation of nucleic acid-templated transcription		6.666e-08	0.0001054	2.517e-05	0.0001999	12	1841	GPBP1,SREBF1,ZNF711,MKX,ZNF438,ETV1,XBP1,ETV4,HMGB1,AR,ATF5,SMAD7
GO: Biological Process	GO:1902680	positive regulation of RNA biosynthetic process		6.706e-08	0.000106	2.517e-05	0.0001999	12	1842	GPBP1,SREBF1,ZNF711,MKX,ZNF438,ETV1,XBP1,ETV4,HMGB1,AR,ATF5,SMAD7
GO: Biological Process	GO:0051254	positive regulation of RNA metabolic process		1.207e-07	0.0001908	2.517e-05	0.0001999	12	1942	GPBP1,SREBF1,ZNF711,MKX,ZNF438,ETV1,XBP1,ETV4,HMGB1,AR,ATF5,SMAD7
GO: Biological Process	GO:0045892	negative regulation of transcription, DNA-templated		1.224e-07	0.0001935	2.517e-05	0.0001999	11	1538	SREBF1,MKX,ZNF438,XBP1,ZNF14,HMGB1,ZHX3,AR,ATF5,SMAD7,ZNF256
GO: Biological Process	GO:1903507	negative regulation of nucleic acid-templated transcription		1.24e-07	0.0001961	2.517e-05	0.0001999	11	1540	SREBF1,MKX,ZNF438,XBP1,ZNF14,HMGB1,ZHX3,AR,ATF5,SMAD7,ZNF256
GO: Biological Process	GO:1902679	negative regulation of RNA biosynthetic process		1.274e-07	0.0002013	2.517e-05	0.0001999	11	1544	SREBF1,MKX,ZNF438,XBP1,ZNF14,HMGB1,ZHX3,AR,ATF5,SMAD7,ZNF256
GO: Biological Process	GO:0051253	negative regulation of RNA metabolic process		2.834e-07	0.000448	4.978e-05	0.0003954	11	1670	SREBF1,MKX,ZNF438,XBP1,ZNF14,HMGB1,ZHX3,AR,ATF5,SMAD7,ZNF256
GO: Biological Process	GO:0045934	negative regulation of nucleobase-containing compound metabolic process		5.562e-07	0.0008793	8.793e-05	0.0006984	11	1785	SREBF1,MKX,ZNF438,XBP1,ZNF14,HMGB1,ZHX3,AR,ATF5,SMAD7,ZNF256
GO: Biological Process	GO:2000113	negative regulation of cellular macromolecule biosynthetic process		7.717e-07	0.00122	0.0001109	0.0008811	11	1844	SREBF1,MKX,ZNF438,XBP1,ZNF14,HMGB1,ZHX3,AR,ATF5,SMAD7,ZNF256
GO: Biological Process	GO:0010558	negative regulation of macromolecule biosynthetic process		8.463e-07	0.001338	0.0001115	0.0008857	11	1861	SREBF1,MKX,ZNF438,XBP1,ZNF14,HMGB1,ZHX3,AR,ATF5,SMAD7,ZNF256
GO: Biological Process	GO:0031327	negative regulation of cellular biosynthetic process		1.359e-06	0.002148	0.0001652	0.001312	11	1951	SREBF1,MKX,ZNF438,XBP1,ZNF14,HMGB1,ZHX3,AR,ATF5,SMAD7,ZNF256
GO: Biological Process	GO:0000122	negative regulation of transcription by RNA polymerase II		8.097e-06	0.0128	0.0009144	0.007263	8	1065	SREBF1,MKX,XBP1,ZNF14,HMGB1,ZHX3,AR,SMAD7
GO: Biological Process	GO:0060394	negative regulation of pathway-restricted SMAD protein phosphorylation		9.766e-05	0.1544	0.01029	0.08176	2	14	XBP1,SMAD7
GO: Biological Process	GO:0060179	male mating behavior		0.0001126	0.178	0.01113	0.08839	2	15	AR,DMRTA1
GO: Biological Process	GO:0034616	response to laminar fluid shear stress		0.0002031	0.3211	0.01889	0.15	2	20	XBP1,SMAD7
GO: Biological Process	GO:0043371	negative regulation of CD4-positive, alpha-beta T cell differentiation		0.0002699	0.4268	0.02371	0.1883	2	23	HMGB1,SMAD7
GO: Biological Process	GO:0046639	negative regulation of alpha-beta T cell differentiation		0.0003735	0.5906	0.03108	0.2469	2	27	HMGB1,SMAD7
GO: Biological Process	GO:0060444	branching involved in mammary gland duct morphogenesis		0.0004936	0.7803	0.03902	0.3099	2	31	ETV4,AR
GO: Biological Process	GO:0007617	mating behavior		0.0005597	0.8849	0.04214	0.3347	2	33	AR,DMRTA1
GO: Biological Process	GO:2000515	negative regulation of CD4-positive, alpha-beta T cell activation		0.0006666	1	0.04433	0.3521	2	36	HMGB1,SMAD7
GO: Biological Process	GO:0032868	response to insulin		0.0008331	1	0.04433	0.3521	4	409	SREBF1,XBP1,HMGB1,AR
GO: Biological Process	GO:0006284	base-excision repair		0.0009511	1	0.04433	0.3521	2	43	MBD4,HMGB1
GO: Biological Process	GO:0045597	positive regulation of cell differentiation		0.0009744	1	0.04433	0.3521	6	1142	XBP1,ETV4,HMGB1,ZHX3,AR,SMAD7
GO: Biological Process	GO:0060603	mammary gland duct morphogenesis		0.001041	1	0.04433	0.3521	2	45	ETV4,AR
GO: Biological Process	GO:0030879	mammary gland development		0.001051	1	0.04433	0.3521	3	191	XBP1,ETV4,AR
GO: Biological Process	GO:0060514	prostate induction		0.001065	1	0.04433	0.3521	1	1	AR
GO: Biological Process	GO:0060515	prostate field specification		0.001065	1	0.04433	0.3521	1	1	AR
GO: Biological Process	GO:0060520	activation of prostate induction by androgen receptor signaling pathway		0.001065	1	0.04433	0.3521	1	1	AR
GO: Biological Process	GO:0032072	regulation of restriction endodeoxyribonuclease activity		0.001065	1	0.04433	0.3521	1	1	HMGB1
GO: Biological Process	GO:0060691	epithelial cell maturation involved in salivary gland development		0.001065	1	0.04433	0.3521	1	1	XBP1
GO: Biological Process	GO:0019102	male somatic sex determination		0.001065	1	0.04433	0.3521	1	1	AR
GO: Biological Process	GO:0050831	male-specific defense response to bacterium		0.001065	1	0.04433	0.3521	1	1	HMGB1
GO: Biological Process	GO:1902761	positive regulation of chondrocyte development		0.001065	1	0.04433	0.3521	1	1	SMAD7
GO: Biological Process	GO:0060096	serotonin secretion, neurotransmission		0.001065	1	0.04433	0.3521	1	1	XBP1
GO: Biological Process	GO:1903043	positive regulation of chondrocyte hypertrophy		0.001065	1	0.04433	0.3521	1	1	SMAD7
GO: Biological Process	GO:0002932	tendon sheath development		0.001065	1	0.04433	0.3521	1	1	MKX
GO: Biological Process	GO:0022612	gland morphogenesis		0.001132	1	0.0459	0.3646	3	196	XBP1,ETV4,AR
GO: Biological Process	GO:0046636	negative regulation of alpha-beta T cell activation		0.001184	1	0.04681	0.3718	2	48	HMGB1,SMAD7
GO: Biological Process	GO:0019098	reproductive behavior		0.001284	1	0.04953	0.3934	2	50	AR,DMRTA1
GO: Biological Process	GO:0045580	regulation of T cell differentiation		0.001343	1	0.05056	0.4017	3	208	XBP1,HMGB1,SMAD7
GO: Biological Process	GO:0034405	response to fluid shear stress		0.001389	1	0.05105	0.4055	2	52	XBP1,SMAD7
GO: Biological Process	GO:0045581	negative regulation of T cell differentiation		0.001552	1	0.05459	0.4336	2	55	HMGB1,SMAD7
GO: Biological Process	GO:0050678	regulation of epithelial cell proliferation		0.001554	1	0.05459	0.4336	4	484	XBP1,ETV4,HMGB1,AR
GO: Biological Process	GO:0006984	ER-nucleus signaling pathway		0.001609	1	0.05528	0.4391	2	56	SREBF1,XBP1
GO: Biological Process	GO:0007618	mating		0.002031	1	0.0591	0.4695	2	63	AR,DMRTA1
GO: Biological Process	GO:0045596	negative regulation of cell differentiation		0.002101	1	0.0591	0.4695	5	891	MKX,XBP1,HMGB1,ATF5,SMAD7
GO: Biological Process	GO:0060599	lateral sprouting involved in mammary gland duct morphogenesis		0.002128	1	0.0591	0.4695	1	2	AR
GO: Biological Process	GO:0045720	negative regulation of integrin biosynthetic process		0.002128	1	0.0591	0.4695	1	2	AR
GO: Biological Process	GO:0060690	epithelial cell differentiation involved in salivary gland development		0.002128	1	0.0591	0.4695	1	2	XBP1
GO: Biological Process	GO:0017055	negative regulation of RNA polymerase II transcription preinitiation complex assembly		0.002128	1	0.0591	0.4695	1	2	HMGB1
GO: Biological Process	GO:2000426	negative regulation of apoptotic cell clearance		0.002128	1	0.0591	0.4695	1	2	HMGB1
GO: Biological Process	GO:1904877	positive regulation of DNA ligase activity		0.002128	1	0.0591	0.4695	1	2	HMGB1
GO: Biological Process	GO:0018993	somatic sex determination		0.002128	1	0.0591	0.4695	1	2	AR
GO: Biological Process	GO:1903041	regulation of chondrocyte hypertrophy		0.002128	1	0.0591	0.4695	1	2	SMAD7
GO: Biological Process	GO:0002285	lymphocyte activation involved in immune response		0.002195	1	0.0591	0.4695	3	247	XBP1,HMGB1,SMAD7
GO: Biological Process	GO:0090303	positive regulation of wound healing		0.002226	1	0.0591	0.4695	2	66	XBP1,HMGB1
GO: Biological Process	GO:0045619	regulation of lymphocyte differentiation		0.002246	1	0.0591	0.4695	3	249	XBP1,HMGB1,SMAD7
GO: Biological Process	GO:0060393	regulation of pathway-restricted SMAD protein phosphorylation		0.002293	1	0.0591	0.4695	2	67	XBP1,SMAD7
GO: Biological Process	GO:0045661	regulation of myoblast differentiation		0.002361	1	0.0591	0.4695	2	68	MKX,HMGB1
GO: Biological Process	GO:0045620	negative regulation of lymphocyte differentiation		0.002361	1	0.0591	0.4695	2	68	HMGB1,SMAD7
GO: Biological Process	GO:0007517	muscle organ development		0.002381	1	0.0591	0.4695	4	544	MKX,ETV1,XBP1,SMAD7
GO: Biological Process	GO:0043370	regulation of CD4-positive, alpha-beta T cell differentiation		0.00243	1	0.0591	0.4695	2	69	HMGB1,SMAD7
GO: Biological Process	GO:0060443	mammary gland morphogenesis		0.00243	1	0.0591	0.4695	2	69	ETV4,AR
GO: Biological Process	GO:0050679	positive regulation of epithelial cell proliferation		0.002484	1	0.0595	0.4726	3	258	XBP1,HMGB1,AR
GO: Biological Process	GO:0060389	pathway-restricted SMAD protein phosphorylation		0.002715	1	0.06407	0.5089	2	73	XBP1,SMAD7
GO: Biological Process	GO:0050673	epithelial cell proliferation		0.002891	1	0.06466	0.5136	4	574	XBP1,ETV4,HMGB1,AR
GO: Biological Process	GO:0014911	positive regulation of smooth muscle cell migration		0.003171	1	0.06466	0.5136	2	79	XBP1,HMGB1
GO: Biological Process	GO:0002270	plasmacytoid dendritic cell activation		0.00319	1	0.06466	0.5136	1	3	HMGB1
GO: Biological Process	GO:1903489	positive regulation of lactation		0.00319	1	0.06466	0.5136	1	3	XBP1
GO: Biological Process	GO:0032425	positive regulation of mismatch repair		0.00319	1	0.06466	0.5136	1	3	HMGB1
GO: Biological Process	GO:0045726	positive regulation of integrin biosynthetic process		0.00319	1	0.06466	0.5136	1	3	AR
GO: Biological Process	GO:0071642	positive regulation of macrophage inflammatory protein 1 alpha production		0.00319	1	0.06466	0.5136	1	3	HMGB1
GO: Biological Process	GO:1900100	positive regulation of plasma cell differentiation		0.00319	1	0.06466	0.5136	1	3	XBP1
GO: Biological Process	GO:0060769	positive regulation of epithelial cell proliferation involved in prostate gland development		0.00319	1	0.06466	0.5136	1	3	AR
GO: Biological Process	GO:0060748	tertiary branching involved in mammary gland duct morphogenesis		0.00319	1	0.06466	0.5136	1	3	AR
GO: Biological Process	GO:1904875	regulation of DNA ligase activity		0.00319	1	0.06466	0.5136	1	3	HMGB1
GO: Biological Process	GO:0042093	T-helper cell differentiation		0.00325	1	0.06504	0.5166	2	80	HMGB1,SMAD7
GO: Biological Process	GO:0045444	fat cell differentiation		0.003355	1	0.06629	0.5266	3	287	SREBF1,XBP1,ATF5
GO: Biological Process	GO:0061061	muscle structure development		0.003396	1	0.06629	0.5266	5	995	MKX,ETV1,XBP1,HMGB1,SMAD7
GO: Biological Process	GO:0007623	circadian rhythm		0.003522	1	0.06791	0.5395	3	292	SREBF1,HMGB1,ATF5
GO: Biological Process	GO:0002294	CD4-positive, alpha-beta T cell differentiation involved in immune response		0.003576	1	0.06812	0.5411	2	84	HMGB1,SMAD7
GO: Biological Process	GO:0002293	alpha-beta T cell differentiation involved in immune response		0.00366	1	0.06889	0.5472	2	85	HMGB1,SMAD7
GO: Biological Process	GO:0002287	alpha-beta T cell activation involved in immune response		0.003917	1	0.07075	0.562	2	88	HMGB1,SMAD7
GO: Biological Process	GO:0061180	mammary gland epithelium development		0.003917	1	0.07075	0.562	2	88	ETV4,AR
GO: Biological Process	GO:0046637	regulation of alpha-beta T cell differentiation		0.004004	1	0.07075	0.562	2	89	HMGB1,SMAD7
GO: Biological Process	GO:0045819	positive regulation of glycogen catabolic process		0.004251	1	0.07075	0.562	1	4	HMGB1
GO: Biological Process	GO:1903487	regulation of lactation		0.004251	1	0.07075	0.562	1	4	XBP1
GO: Biological Process	GO:0032423	regulation of mismatch repair		0.004251	1	0.07075	0.562	1	4	HMGB1
GO: Biological Process	GO:0008049	male courtship behavior		0.004251	1	0.07075	0.562	1	4	AR
GO: Biological Process	GO:2000819	regulation of nucleotide-excision repair		0.004251	1	0.07075	0.562	1	4	HMGB1
GO: Biological Process	GO:0006990	positive regulation of transcription from RNA polymerase II promoter involved in unfolded protein response		0.004251	1	0.07075	0.562	1	4	XBP1
GO: Biological Process	GO:1900098	regulation of plasma cell differentiation		0.004251	1	0.07075	0.562	1	4	XBP1
GO: Biological Process	GO:0048785	hatching gland development		0.004251	1	0.07075	0.562	1	4	XBP1
GO: Biological Process	GO:0009749	response to glucose		0.004317	1	0.0711	0.5648	3	314	SREBF1,XBP1,HMGB1
GO: Biological Process	GO:1903036	positive regulation of response to wounding		0.004455	1	0.07262	0.5768	2	94	XBP1,HMGB1
GO: Biological Process	GO:0002292	T cell differentiation involved in immune response		0.004548	1	0.07337	0.5828	2	95	HMGB1,SMAD7
GO: Biological Process	GO:0030512	negative regulation of transforming growth factor beta receptor signaling pathway		0.004737	1	0.07421	0.5895	2	97	XBP1,SMAD7
GO: Biological Process	GO:0009746	response to hexose		0.004753	1	0.07421	0.5895	3	325	SREBF1,XBP1,HMGB1
GO: Biological Process	GO:2000514	regulation of CD4-positive, alpha-beta T cell activation		0.005026	1	0.07421	0.5895	2	100	HMGB1,SMAD7
GO: Biological Process	GO:0031647	regulation of protein stability		0.005128	1	0.07421	0.5895	3	334	SREBF1,XBP1,SMAD7
GO: Biological Process	GO:0048808	male genitalia morphogenesis		0.005311	1	0.07421	0.5895	1	5	AR
GO: Biological Process	GO:0035990	tendon cell differentiation		0.005311	1	0.07421	0.5895	1	5	MKX
GO: Biological Process	GO:0060689	cell differentiation involved in salivary gland development		0.005311	1	0.07421	0.5895	1	5	XBP1
GO: Biological Process	GO:0071332	cellular response to fructose stimulus		0.005311	1	0.07421	0.5895	1	5	XBP1
GO: Biological Process	GO:0060633	negative regulation of transcription initiation from RNA polymerase II promoter		0.005311	1	0.07421	0.5895	1	5	HMGB1
GO: Biological Process	GO:0014734	skeletal muscle hypertrophy		0.005311	1	0.07421	0.5895	1	5	AR
GO: Biological Process	GO:1990418	response to insulin-like growth factor stimulus		0.005311	1	0.07421	0.5895	1	5	XBP1
GO: Biological Process	GO:0045113	regulation of integrin biosynthetic process		0.005311	1	0.07421	0.5895	1	5	AR
GO: Biological Process	GO:0090598	male anatomical structure morphogenesis		0.005311	1	0.07421	0.5895	1	5	AR
GO: Biological Process	GO:0097350	neutrophil clearance		0.005311	1	0.07421	0.5895	1	5	HMGB1
GO: Biological Process	GO:0051106	positive regulation of DNA ligation		0.005311	1	0.07421	0.5895	1	5	HMGB1
GO: Biological Process	GO:0043434	response to peptide hormone		0.005351	1	0.07421	0.5895	4	682	SREBF1,XBP1,HMGB1,AR
GO: Biological Process	GO:0034284	response to monosaccharide		0.005432	1	0.07468	0.5932	3	341	SREBF1,XBP1,HMGB1
GO: Biological Process	GO:0043367	CD4-positive, alpha-beta T cell differentiation		0.005837	1	0.07749	0.6155	2	108	HMGB1,SMAD7
GO: Biological Process	GO:0022409	positive regulation of cell-cell adhesion		0.005931	1	0.07749	0.6155	3	352	XBP1,HMGB1,SMAD7
GO: Biological Process	GO:0030217	T cell differentiation		0.00612	1	0.07749	0.6155	3	356	XBP1,HMGB1,SMAD7
GO: Biological Process	GO:0045445	myoblast differentiation		0.006155	1	0.07749	0.6155	2	111	MKX,HMGB1
GO: Biological Process	GO:0002709	regulation of T cell mediated immunity		0.006263	1	0.07749	0.6155	2	112	HMGB1,SMAD7
GO: Biological Process	GO:2000143	negative regulation of DNA-templated transcription, initiation		0.00637	1	0.07749	0.6155	1	6	HMGB1
GO: Biological Process	GO:0035992	tendon formation		0.00637	1	0.07749	0.6155	1	6	MKX
GO: Biological Process	GO:0060685	regulation of prostatic bud formation		0.00637	1	0.07749	0.6155	1	6	AR
GO: Biological Process	GO:0035711	T-helper 1 cell activation		0.00637	1	0.07749	0.6155	1	6	HMGB1
GO: Biological Process	GO:1902731	negative regulation of chondrocyte proliferation		0.00637	1	0.07749	0.6155	1	6	SMAD7
GO: Biological Process	GO:0045112	integrin biosynthetic process		0.00637	1	0.07749	0.6155	1	6	AR
GO: Biological Process	GO:0051105	regulation of DNA ligation		0.00637	1	0.07749	0.6155	1	6	HMGB1
GO: Biological Process	GO:0035470	positive regulation of vascular wound healing		0.00637	1	0.07749	0.6155	1	6	XBP1
GO: Biological Process	GO:0003415	chondrocyte hypertrophy		0.00637	1	0.07749	0.6155	1	6	SMAD7
GO: Biological Process	GO:0032755	positive regulation of interleukin-6 production		0.006372	1	0.07749	0.6155	2	113	XBP1,HMGB1
GO: Biological Process	GO:0031058	positive regulation of histone modification		0.006703	1	0.0809	0.6426	2	116	SREBF1,XBP1
GO: Biological Process	GO:0010506	regulation of autophagy		0.006909	1	0.08275	0.6573	3	372	SREBF1,XBP1,HMGB1
GO: Biological Process	GO:1902750	negative regulation of cell cycle G2/M phase transition		0.007042	1	0.08329	0.6616	2	119	MBD4,ATF5
GO: Biological Process	GO:0051094	positive regulation of developmental process		0.007146	1	0.08329	0.6616	6	1695	XBP1,ETV4,HMGB1,ZHX3,AR,SMAD7
GO: Biological Process	GO:1901800	positive regulation of proteasomal protein catabolic process		0.007273	1	0.08329	0.6616	2	121	XBP1,SMAD7
GO: Biological Process	GO:0007619	courtship behavior		0.007428	1	0.08329	0.6616	1	7	AR
GO: Biological Process	GO:0061181	regulation of chondrocyte development		0.007428	1	0.08329	0.6616	1	7	SMAD7
GO: Biological Process	GO:0033600	negative regulation of mammary gland epithelial cell proliferation		0.007428	1	0.08329	0.6616	1	7	ETV4
GO: Biological Process	GO:0035356	cellular triglyceride homeostasis		0.007428	1	0.08329	0.6616	1	7	XBP1
GO: Biological Process	GO:0060745	mammary gland branching involved in pregnancy		0.007428	1	0.08329	0.6616	1	7	AR
GO: Biological Process	GO:0034137	positive regulation of toll-like receptor 2 signaling pathway		0.007428	1	0.08329	0.6616	1	7	HMGB1
GO: Biological Process	GO:0002064	epithelial cell development		0.007538	1	0.08393	0.6667	3	384	SREBF1,XBP1,AR
GO: Biological Process	GO:0014910	regulation of smooth muscle cell migration		0.007625	1	0.0843	0.6696	2	124	XBP1,HMGB1
GO: Biological Process	GO:0009743	response to carbohydrate		0.007756	1	0.08515	0.6764	3	388	SREBF1,XBP1,HMGB1
GO: Biological Process	GO:1905269	positive regulation of chromatin organization		0.008475	1	0.08884	0.7057	2	131	SREBF1,XBP1
GO: Biological Process	GO:0045008	depyrimidination		0.008485	1	0.08884	0.7057	1	8	MBD4
GO: Biological Process	GO:0002317	plasma cell differentiation		0.008485	1	0.08884	0.7057	1	8	XBP1
GO: Biological Process	GO:0060373	regulation of ventricular cardiac muscle cell membrane depolarization		0.008485	1	0.08884	0.7057	1	8	SMAD7
GO: Biological Process	GO:0035778	pronephric nephron tubule epithelial cell differentiation		0.008485	1	0.08884	0.7057	1	8	ETV4
GO: Biological Process	GO:0034165	positive regulation of toll-like receptor 9 signaling pathway		0.008485	1	0.08884	0.7057	1	8	HMGB1
GO: Biological Process	GO:0039014	cell differentiation involved in pronephros development		0.008485	1	0.08884	0.7057	1	8	ETV4
GO: Biological Process	GO:1902105	regulation of leukocyte differentiation		0.008604	1	0.08949	0.7109	3	403	XBP1,HMGB1,SMAD7
GO: Biological Process	GO:0010508	positive regulation of autophagy		0.008726	1	0.08958	0.7116	2	133	XBP1,HMGB1
GO: Biological Process	GO:0014909	smooth muscle cell migration		0.008726	1	0.08958	0.7116	2	133	XBP1,HMGB1
GO: Biological Process	GO:1903037	regulation of leukocyte cell-cell adhesion		0.008839	1	0.08997	0.7147	3	407	XBP1,HMGB1,SMAD7
GO: Biological Process	GO:0051093	negative regulation of developmental process		0.008878	1	0.08997	0.7147	5	1249	MKX,XBP1,HMGB1,ATF5,SMAD7
GO: Biological Process	GO:1901652	response to peptide		0.009021	1	0.09084	0.7216	4	792	SREBF1,XBP1,HMGB1,AR
GO: Biological Process	GO:0071640	regulation of macrophage inflammatory protein 1 alpha production		0.009541	1	0.09358	0.7434	1	9	HMGB1
GO: Biological Process	GO:0006265	DNA topological change		0.009541	1	0.09358	0.7434	1	9	HMGB1
GO: Biological Process	GO:0071499	cellular response to laminar fluid shear stress		0.009541	1	0.09358	0.7434	1	9	XBP1
GO: Biological Process	GO:2001200	positive regulation of dendritic cell differentiation		0.009541	1	0.09358	0.7434	1	9	HMGB1
GO: Biological Process	GO:1903052	positive regulation of proteolysis involved in cellular protein catabolic process		0.009894	1	0.09358	0.7434	2	142	XBP1,SMAD7
GO: Biological Process	GO:0031331	positive regulation of cellular catabolic process		0.009944	1	0.09358	0.7434	3	425	XBP1,HMGB1,SMAD7
GO: Biological Process	GO:0050863	regulation of T cell activation		0.01001	1	0.09358	0.7434	3	426	XBP1,HMGB1,SMAD7
GO: Biological Process	GO:0046632	alpha-beta T cell differentiation		0.01003	1	0.09358	0.7434	2	143	HMGB1,SMAD7
GO: Biological Process	GO:0045862	positive regulation of proteolysis		0.01007	1	0.09358	0.7434	3	427	XBP1,HMGB1,SMAD7
GO: Biological Process	GO:0035295	tube development		0.01026	1	0.09358	0.7434	6	1828	SREBF1,XBP1,ETV4,HMGB1,AR,SMAD7
GO: Biological Process	GO:0046634	regulation of alpha-beta T cell activation		0.0103	1	0.09358	0.7434	2	145	HMGB1,SMAD7
GO: Biological Process	GO:0035710	CD4-positive, alpha-beta T cell activation		0.0103	1	0.09358	0.7434	2	145	HMGB1,SMAD7
GO: Biological Process	GO:0061448	connective tissue development		0.01046	1	0.09358	0.7434	3	433	MKX,XBP1,SMAD7
GO: Biological Process	GO:0048511	rhythmic process		0.01046	1	0.09358	0.7434	3	433	SREBF1,HMGB1,ATF5
GO: Biological Process	GO:0060513	prostatic bud formation		0.0106	1	0.09358	0.7434	1	10	AR
GO: Biological Process	GO:0071608	macrophage inflammatory protein-1 alpha production		0.0106	1	0.09358	0.7434	1	10	HMGB1
GO: Biological Process	GO:0032071	regulation of endodeoxyribonuclease activity		0.0106	1	0.09358	0.7434	1	10	HMGB1
GO: Biological Process	GO:0006285	base-excision repair, AP site formation		0.0106	1	0.09358	0.7434	1	10	MBD4
GO: Biological Process	GO:0036500	ATF6-mediated unfolded protein response		0.0106	1	0.09358	0.7434	1	10	XBP1
GO: Biological Process	GO:0002840	regulation of T cell mediated immune response to tumor cell		0.0106	1	0.09358	0.7434	1	10	HMGB1
GO: Biological Process	GO:0003062	regulation of heart rate by chemical signal		0.0106	1	0.09358	0.7434	1	10	SREBF1
GO: Biological Process	GO:0060406	positive regulation of penile erection		0.0106	1	0.09358	0.7434	1	10	AR
GO: Biological Process	GO:0048732	gland development		0.01082	1	0.09476	0.7527	4	835	SREBF1,XBP1,ETV4,AR
GO: Biological Process	GO:0017015	regulation of transforming growth factor beta receptor signaling pathway		0.01085	1	0.09476	0.7527	2	149	XBP1,SMAD7
GO: Biological Process	GO:1902106	negative regulation of leukocyte differentiation		0.01113	1	0.09592	0.7619	2	151	HMGB1,SMAD7
GO: Biological Process	GO:1903844	regulation of cellular response to transforming growth factor beta stimulus		0.01127	1	0.09592	0.7619	2	152	XBP1,SMAD7
GO: Biological Process	GO:0002286	T cell activation involved in immune response		0.01127	1	0.09592	0.7619	2	152	HMGB1,SMAD7
GO: Biological Process	GO:0014812	muscle cell migration		0.01127	1	0.09592	0.7619	2	152	XBP1,HMGB1
GO: Biological Process	GO:0007159	leukocyte cell-cell adhesion		0.01161	1	0.09592	0.7619	3	450	XBP1,HMGB1,SMAD7
GO: Biological Process	GO:0035989	tendon development		0.01165	1	0.09592	0.7619	1	11	MKX
GO: Biological Process	GO:0021891	olfactory bulb interneuron development		0.01165	1	0.09592	0.7619	1	11	ATF5
GO: Biological Process	GO:0033034	positive regulation of myeloid cell apoptotic process		0.01165	1	0.09592	0.7619	1	11	HMGB1
GO: Biological Process	GO:0010944	negative regulation of transcription by competitive promoter binding		0.01165	1	0.09592	0.7619	1	11	SMAD7
GO: Biological Process	GO:0060768	regulation of epithelial cell proliferation involved in prostate gland development		0.01165	1	0.09592	0.7619	1	11	AR
GO: Biological Process	GO:2000320	negative regulation of T-helper 17 cell differentiation		0.01165	1	0.09592	0.7619	1	11	SMAD7
GO: Biological Process	GO:1903707	negative regulation of hemopoiesis		0.01184	1	0.09701	0.7706	2	156	HMGB1,SMAD7
GO: Biological Process	GO:0002456	T cell mediated immunity		0.01243	1	0.09941	0.7897	2	160	HMGB1,SMAD7
GO: Biological Process	GO:0045945	positive regulation of transcription by RNA polymerase III		0.0127	1	0.09941	0.7897	1	12	AR
GO: Biological Process	GO:0005981	regulation of glycogen catabolic process		0.0127	1	0.09941	0.7897	1	12	HMGB1
GO: Biological Process	GO:0060767	epithelial cell proliferation involved in prostate gland development		0.0127	1	0.09941	0.7897	1	12	AR
GO: Biological Process	GO:2000425	regulation of apoptotic cell clearance		0.0127	1	0.09941	0.7897	1	12	HMGB1
GO: Biological Process	GO:0060405	regulation of penile erection		0.0127	1	0.09941	0.7897	1	12	AR
GO: Biological Process	GO:0034145	positive regulation of toll-like receptor 4 signaling pathway		0.0127	1	0.09941	0.7897	1	12	HMGB1
GO: Biological Process	GO:0034135	regulation of toll-like receptor 2 signaling pathway		0.0127	1	0.09941	0.7897	1	12	HMGB1
GO: Biological Process	GO:2000317	negative regulation of T-helper 17 type immune response		0.0127	1	0.09941	0.7897	1	12	SMAD7
GO: Biological Process	GO:1903364	positive regulation of cellular protein catabolic process		0.01318	1	0.1026	0.8147	2	165	XBP1,SMAD7
GO: Biological Process	GO:0061041	regulation of wound healing		0.01364	1	0.1026	0.8147	2	168	XBP1,HMGB1
GO: Biological Process	GO:0032070	regulation of deoxyribonuclease activity		0.01375	1	0.1026	0.8147	1	13	HMGB1
GO: Biological Process	GO:0045348	positive regulation of MHC class II biosynthetic process		0.01375	1	0.1026	0.8147	1	13	XBP1
GO: Biological Process	GO:0034333	adherens junction assembly		0.01375	1	0.1026	0.8147	1	13	SMAD7
GO: Biological Process	GO:0060601	lateral sprouting from an epithelium		0.01375	1	0.1026	0.8147	1	13	AR
GO: Biological Process	GO:1900103	positive regulation of endoplasmic reticulum unfolded protein response		0.01375	1	0.1026	0.8147	1	13	XBP1
GO: Biological Process	GO:0002424	T cell mediated immune response to tumor cell		0.01375	1	0.1026	0.8147	1	13	HMGB1
GO: Biological Process	GO:0033148	positive regulation of intracellular estrogen receptor signaling pathway		0.01375	1	0.1026	0.8147	1	13	AR
GO: Biological Process	GO:0034163	regulation of toll-like receptor 9 signaling pathway		0.01375	1	0.1026	0.8147	1	13	HMGB1
GO: Biological Process	GO:0050868	negative regulation of T cell activation		0.0141	1	0.1047	0.8314	2	171	HMGB1,SMAD7
GO: Biological Process	GO:0071396	cellular response to lipid		0.01422	1	0.1051	0.8345	4	905	SREBF1,XBP1,HMGB1,AR
GO: Biological Process	GO:0090101	negative regulation of transmembrane receptor protein serine/threonine kinase signaling pathway		0.01457	1	0.1059	0.8412	2	174	XBP1,SMAD7
GO: Biological Process	GO:0042789	mRNA transcription by RNA polymerase II		0.0148	1	0.1059	0.8412	1	14	SREBF1
GO: Biological Process	GO:0051351	positive regulation of ligase activity		0.0148	1	0.1059	0.8412	1	14	HMGB1
GO: Biological Process	GO:0045542	positive regulation of cholesterol biosynthetic process		0.0148	1	0.1059	0.8412	1	14	SREBF1
GO: Biological Process	GO:0106120	positive regulation of sterol biosynthetic process		0.0148	1	0.1059	0.8412	1	14	SREBF1
GO: Biological Process	GO:2000343	positive regulation of chemokine (C-X-C motif) ligand 2 production		0.0148	1	0.1059	0.8412	1	14	HMGB1
GO: Biological Process	GO:2000347	positive regulation of hepatocyte proliferation		0.0148	1	0.1059	0.8412	1	14	XBP1
GO: Biological Process	GO:0030098	lymphocyte differentiation		0.01564	1	0.1107	0.8792	3	503	XBP1,HMGB1,SMAD7
GO: Biological Process	GO:0035239	tube morphogenesis		0.01565	1	0.1107	0.8792	5	1436	XBP1,ETV4,HMGB1,AR,SMAD7
GO: Biological Process	GO:0061043	regulation of vascular wound healing		0.01585	1	0.1107	0.8792	1	15	XBP1
GO: Biological Process	GO:0006266	DNA ligation		0.01585	1	0.1107	0.8792	1	15	HMGB1
GO: Biological Process	GO:0060742	epithelial cell differentiation involved in prostate gland development		0.01585	1	0.1107	0.8792	1	15	AR
GO: Biological Process	GO:0009896	positive regulation of catabolic process		0.01589	1	0.1107	0.8792	3	506	XBP1,HMGB1,SMAD7
GO: Biological Process	GO:0032933	SREBP signaling pathway		0.0169	1	0.1143	0.9076	1	16	SREBF1
GO: Biological Process	GO:0051340	regulation of ligase activity		0.0169	1	0.1143	0.9076	1	16	HMGB1
GO: Biological Process	GO:0045898	regulation of RNA polymerase II transcription preinitiation complex assembly		0.0169	1	0.1143	0.9076	1	16	HMGB1
GO: Biological Process	GO:0060736	prostate gland growth		0.0169	1	0.1143	0.9076	1	16	AR
GO: Biological Process	GO:0039020	pronephric nephron tubule development		0.0169	1	0.1143	0.9076	1	16	ETV4
GO: Biological Process	GO:0090205	positive regulation of cholesterol metabolic process		0.0169	1	0.1143	0.9076	1	16	SREBF1
GO: Biological Process	GO:0031329	regulation of cellular catabolic process		0.01691	1	0.1143	0.9076	4	953	SREBF1,XBP1,HMGB1,SMAD7
GO: Biological Process	GO:0009267	cellular response to starvation		0.01721	1	0.1154	0.9168	2	190	SREBF1,XBP1
GO: Biological Process	GO:0010628	positive regulation of gene expression		0.01723	1	0.1154	0.9168	5	1471	MKX,XBP1,ETV4,HMGB1,AR
GO: Biological Process	GO:0062013	positive regulation of small molecule metabolic process		0.01738	1	0.1157	0.9188	2	191	SREBF1,HMGB1
GO: Biological Process	GO:1903038	negative regulation of leukocyte cell-cell adhesion		0.01755	1	0.1157	0.9188	2	192	HMGB1,SMAD7
GO: Biological Process	GO:0006633	fatty acid biosynthetic process		0.0179	1	0.1157	0.9188	2	194	SREBF1,XBP1
GO: Biological Process	GO:0009750	response to fructose		0.01795	1	0.1157	0.9188	1	17	XBP1
GO: Biological Process	GO:0035112	genitalia morphogenesis		0.01795	1	0.1157	0.9188	1	17	AR
GO: Biological Process	GO:0071639	positive regulation of monocyte chemotactic protein-1 production		0.01795	1	0.1157	0.9188	1	17	HMGB1
GO: Biological Process	GO:1900102	negative regulation of endoplasmic reticulum unfolded protein response		0.01795	1	0.1157	0.9188	1	17	XBP1
GO: Biological Process	GO:0043084	penile erection		0.01795	1	0.1157	0.9188	1	17	AR
GO: Biological Process	GO:0071501	cellular response to sterol depletion		0.01795	1	0.1157	0.9188	1	17	SREBF1
GO: Biological Process	GO:0008285	negative regulation of cell population proliferation		0.018	1	0.1157	0.9188	4	971	ETV4,AR,ATF5,SMAD7
GO: Biological Process	GO:0006367	transcription initiation from RNA polymerase II promoter		0.01807	1	0.1157	0.9188	2	195	HMGB1,AR
GO: Biological Process	GO:0045785	positive regulation of cell adhesion		0.0186	1	0.1173	0.9318	3	537	XBP1,HMGB1,SMAD7
GO: Biological Process	GO:2001252	positive regulation of chromosome organization		0.01895	1	0.1173	0.9318	2	200	SREBF1,XBP1
GO: Biological Process	GO:0060572	morphogenesis of an epithelial bud		0.01899	1	0.1173	0.9318	1	18	AR
GO: Biological Process	GO:0030238	male sex determination		0.01899	1	0.1173	0.9318	1	18	AR
GO: Biological Process	GO:0033327	Leydig cell differentiation		0.01899	1	0.1173	0.9318	1	18	AR
GO: Biological Process	GO:0043568	positive regulation of insulin-like growth factor receptor signaling pathway		0.01899	1	0.1173	0.9318	1	18	AR
GO: Biological Process	GO:0001820	serotonin secretion		0.01899	1	0.1173	0.9318	1	18	XBP1
GO: Biological Process	GO:0051444	negative regulation of ubiquitin-protein transferase activity		0.01899	1	0.1173	0.9318	1	18	SMAD7
GO: Biological Process	GO:0055089	fatty acid homeostasis		0.01899	1	0.1173	0.9318	1	18	XBP1
GO: Biological Process	GO:0061136	regulation of proteasomal protein catabolic process		0.01913	1	0.1177	0.9348	2	201	XBP1,SMAD7
GO: Biological Process	GO:0033993	response to lipid		0.01946	1	0.1182	0.9389	5	1517	SREBF1,MBD4,XBP1,HMGB1,AR
GO: Biological Process	GO:0002700	regulation of production of molecular mediator of immune response		0.01967	1	0.1182	0.9389	2	204	XBP1,SMAD7
GO: Biological Process	GO:0032675	regulation of interleukin-6 production		0.01967	1	0.1182	0.9389	2	204	XBP1,HMGB1
GO: Biological Process	GO:0021924	cell proliferation in external granule layer		0.02004	1	0.1182	0.9389	1	19	ATF5
GO: Biological Process	GO:0021930	cerebellar granule cell precursor proliferation		0.02004	1	0.1182	0.9389	1	19	ATF5
GO: Biological Process	GO:0010867	positive regulation of triglyceride biosynthetic process		0.02004	1	0.1182	0.9389	1	19	SREBF1
GO: Biological Process	GO:0010832	negative regulation of myotube differentiation		0.02004	1	0.1182	0.9389	1	19	XBP1
GO: Biological Process	GO:0002725	negative regulation of T cell cytokine production		0.02004	1	0.1182	0.9389	1	19	SMAD7
GO: Biological Process	GO:0006991	response to sterol depletion		0.02004	1	0.1182	0.9389	1	19	SREBF1
GO: Biological Process	GO:0043471	regulation of cellular carbohydrate catabolic process		0.02004	1	0.1182	0.9389	1	19	HMGB1
GO: Biological Process	GO:0045623	negative regulation of T-helper cell differentiation		0.02004	1	0.1182	0.9389	1	19	SMAD7
GO: Biological Process	GO:1903706	regulation of hemopoiesis		0.02029	1	0.1182	0.9389	3	555	XBP1,HMGB1,SMAD7
GO: Biological Process	GO:0022407	regulation of cell-cell adhesion		0.02058	1	0.1182	0.9389	3	558	XBP1,HMGB1,SMAD7
GO: Biological Process	GO:0050680	negative regulation of epithelial cell proliferation		0.02058	1	0.1182	0.9389	2	209	ETV4,AR
GO: Biological Process	GO:0046631	alpha-beta T cell activation		0.02077	1	0.1182	0.9389	2	210	HMGB1,SMAD7
GO: Biological Process	GO:0072073	kidney epithelium development		0.02077	1	0.1182	0.9389	2	210	ETV4,SMAD7
GO: Biological Process	GO:0048754	branching morphogenesis of an epithelial tube		0.02077	1	0.1182	0.9389	2	210	ETV4,AR
GO: Biological Process	GO:1903131	mononuclear cell differentiation		0.02097	1	0.1182	0.9389	3	562	XBP1,HMGB1,SMAD7
GO: Biological Process	GO:0009299	mRNA transcription		0.02108	1	0.1182	0.9389	1	20	SREBF1
GO: Biological Process	GO:0045346	regulation of MHC class II biosynthetic process		0.02108	1	0.1182	0.9389	1	20	XBP1
GO: Biological Process	GO:0002070	epithelial cell maturation		0.02108	1	0.1182	0.9389	1	20	XBP1
GO: Biological Process	GO:0045579	positive regulation of B cell differentiation		0.02108	1	0.1182	0.9389	1	20	XBP1
GO: Biological Process	GO:0033145	positive regulation of intracellular steroid hormone receptor signaling pathway		0.02108	1	0.1182	0.9389	1	20	AR
GO: Biological Process	GO:2001198	regulation of dendritic cell differentiation		0.02108	1	0.1182	0.9389	1	20	HMGB1
GO: Biological Process	GO:0034134	toll-like receptor 2 signaling pathway		0.02108	1	0.1182	0.9389	1	20	HMGB1
GO: Biological Process	GO:0031056	regulation of histone modification		0.02151	1	0.1189	0.9447	2	214	SREBF1,XBP1
GO: Biological Process	GO:0001655	urogenital system development		0.02176	1	0.1189	0.9447	3	570	ETV4,AR,SMAD7
GO: Biological Process	GO:0032635	interleukin-6 production		0.02189	1	0.1189	0.9447	2	216	XBP1,HMGB1
GO: Biological Process	GO:0072567	chemokine (C-X-C motif) ligand 2 production		0.02213	1	0.1189	0.9447	1	21	HMGB1
GO: Biological Process	GO:0072520	seminiferous tubule development		0.02213	1	0.1189	0.9447	1	21	AR
GO: Biological Process	GO:0045342	MHC class II biosynthetic process		0.02213	1	0.1189	0.9447	1	21	XBP1
GO: Biological Process	GO:0007638	mechanosensory behavior		0.02213	1	0.1189	0.9447	1	21	ETV1
GO: Biological Process	GO:0033599	regulation of mammary gland epithelial cell proliferation		0.02213	1	0.1189	0.9447	1	21	ETV4
GO: Biological Process	GO:0033151	V(D)J recombination		0.02213	1	0.1189	0.9447	1	21	HMGB1
GO: Biological Process	GO:0045618	positive regulation of keratinocyte differentiation		0.02213	1	0.1189	0.9447	1	21	ETV4
GO: Biological Process	GO:0048712	negative regulation of astrocyte differentiation		0.02213	1	0.1189	0.9447	1	21	ATF5
GO: Biological Process	GO:2000341	regulation of chemokine (C-X-C motif) ligand 2 production		0.02213	1	0.1189	0.9447	1	21	HMGB1
GO: Biological Process	GO:1902107	positive regulation of leukocyte differentiation		0.02227	1	0.1189	0.9447	2	218	XBP1,HMGB1
GO: Biological Process	GO:0051250	negative regulation of lymphocyte activation		0.02227	1	0.1189	0.9447	2	218	HMGB1,SMAD7
GO: Biological Process	GO:1903708	positive regulation of hemopoiesis		0.02246	1	0.1196	0.9496	2	219	XBP1,HMGB1
GO: Biological Process	GO:0048545	response to steroid hormone		0.02297	1	0.1204	0.9564	3	582	SREBF1,HMGB1,AR
GO: Biological Process	GO:0002281	macrophage activation involved in immune response		0.02317	1	0.1204	0.9564	1	22	HMGB1
GO: Biological Process	GO:0072160	nephron tubule epithelial cell differentiation		0.02317	1	0.1204	0.9564	1	22	ETV4
GO: Biological Process	GO:0060749	mammary gland alveolus development		0.02317	1	0.1204	0.9564	1	22	AR
GO: Biological Process	GO:0061377	mammary gland lobule development		0.02317	1	0.1204	0.9564	1	22	AR
GO: Biological Process	GO:1990798	pancreas regeneration		0.02317	1	0.1204	0.9564	1	22	SREBF1
GO: Biological Process	GO:0031065	positive regulation of histone deacetylation		0.02317	1	0.1204	0.9564	1	22	SREBF1
GO: Biological Process	GO:0002822	regulation of adaptive immune response based on somatic recombination of immune receptors built from immunoglobulin superfamily domains		0.02323	1	0.1204	0.9564	2	223	HMGB1,SMAD7
GO: Biological Process	GO:0002706	regulation of lymphocyte mediated immunity		0.02362	1	0.1215	0.9652	2	225	HMGB1,SMAD7
GO: Biological Process	GO:1903034	regulation of response to wounding		0.02401	1	0.1215	0.9652	2	227	XBP1,HMGB1
GO: Biological Process	GO:0045766	positive regulation of angiogenesis		0.02401	1	0.1215	0.9652	2	227	XBP1,HMGB1
GO: Biological Process	GO:0035264	multicellular organism growth		0.02401	1	0.1215	0.9652	2	227	AR,ATF5
GO: Biological Process	GO:1904018	positive regulation of vasculature development		0.02401	1	0.1215	0.9652	2	227	XBP1,HMGB1
GO: Biological Process	GO:0061042	vascular wound healing		0.02421	1	0.1215	0.9652	1	23	XBP1
GO: Biological Process	GO:0009223	pyrimidine deoxyribonucleotide catabolic process		0.02421	1	0.1215	0.9652	1	23	MBD4
GO: Biological Process	GO:0070875	positive regulation of glycogen metabolic process		0.02421	1	0.1215	0.9652	1	23	HMGB1
GO: Biological Process	GO:1902236	negative regulation of endoplasmic reticulum stress-induced intrinsic apoptotic signaling pathway		0.02421	1	0.1215	0.9652	1	23	XBP1
GO: Biological Process	GO:0032332	positive regulation of chondrocyte differentiation		0.02421	1	0.1215	0.9652	1	23	SMAD7
GO: Biological Process	GO:0061919	process utilizing autophagic mechanism		0.02476	1	0.1229	0.9764	3	599	SREBF1,XBP1,HMGB1
GO: Biological Process	GO:0006914	autophagy		0.02476	1	0.1229	0.9764	3	599	SREBF1,XBP1,HMGB1
GO: Biological Process	GO:0001935	endothelial cell proliferation		0.0248	1	0.1229	0.9764	2	231	XBP1,HMGB1
GO: Biological Process	GO:0031016	pancreas development		0.0248	1	0.1229	0.9764	2	231	SREBF1,XBP1
GO: Biological Process	GO:0006359	regulation of transcription by RNA polymerase III		0.02525	1	0.124	0.9847	1	24	AR
GO: Biological Process	GO:0050930	induction of positive chemotaxis		0.02525	1	0.124	0.9847	1	24	HMGB1
GO: Biological Process	GO:2000319	regulation of T-helper 17 cell differentiation		0.02525	1	0.124	0.9847	1	24	SMAD7
GO: Biological Process	GO:1902749	regulation of cell cycle G2/M phase transition		0.0256	1	0.1248	0.9914	2	235	MBD4,ATF5
GO: Biological Process	GO:0007179	transforming growth factor beta receptor signaling pathway		0.02621	1	0.1248	0.9914	2	238	XBP1,SMAD7
GO: Biological Process	GO:0006244	pyrimidine nucleotide catabolic process		0.02629	1	0.1248	0.9914	1	25	MBD4
GO: Biological Process	GO:0071605	monocyte chemotactic protein-1 production		0.02629	1	0.1248	0.9914	1	25	HMGB1
GO: Biological Process	GO:0071637	regulation of monocyte chemotactic protein-1 production		0.02629	1	0.1248	0.9914	1	25	HMGB1
GO: Biological Process	GO:0045063	T-helper 1 cell differentiation		0.02629	1	0.1248	0.9914	1	25	HMGB1
GO: Biological Process	GO:0010801	negative regulation of peptidyl-threonine phosphorylation		0.02629	1	0.1248	0.9914	1	25	SMAD7
GO: Biological Process	GO:1901522	positive regulation of transcription from RNA polymerase II promoter involved in cellular response to chemical stimulus		0.02629	1	0.1248	0.9914	1	25	XBP1
GO: Biological Process	GO:0090026	positive regulation of monocyte chemotaxis		0.02629	1	0.1248	0.9914	1	25	HMGB1
GO: Biological Process	GO:0032727	positive regulation of interferon-alpha production		0.02629	1	0.1248	0.9914	1	25	HMGB1
GO: Biological Process	GO:0021534	cell proliferation in hindbrain		0.02629	1	0.1248	0.9914	1	25	ATF5
GO: Biological Process	GO:1903050	regulation of proteolysis involved in cellular protein catabolic process		0.02642	1	0.1251	0.9933	2	239	XBP1,SMAD7
GO: Biological Process	GO:0002819	regulation of adaptive immune response		0.02662	1	0.1256	0.9981	2	240	HMGB1,SMAD7
GO: Biological Process	GO:0071394	cellular response to testosterone stimulus		0.02733	1	0.1282	1	1	26	AR
GO: Biological Process	GO:0021889	olfactory bulb interneuron differentiation		0.02733	1	0.1282	1	1	26	ATF5
GO: Biological Process	GO:0061138	morphogenesis of a branching epithelium		0.02808	1	0.1307	1	2	247	ETV4,AR
GO: Biological Process	GO:0002697	regulation of immune effector process		0.02821	1	0.1307	1	3	630	XBP1,HMGB1,SMAD7
GO: Biological Process	GO:0030855	epithelial cell differentiation		0.02823	1	0.1307	1	4	1114	SREBF1,XBP1,ETV4,AR
GO: Biological Process	GO:0032069	regulation of nuclease activity		0.02836	1	0.1307	1	1	27	HMGB1
GO: Biological Process	GO:1905564	positive regulation of vascular endothelial cell proliferation		0.02836	1	0.1307	1	1	27	HMGB1
GO: Biological Process	GO:0030539	male genitalia development		0.02836	1	0.1307	1	1	27	AR
GO: Biological Process	GO:0048666	neuron development		0.02845	1	0.1308	1	5	1673	ETV1,XBP1,ETV4,HMGB1,ATF5
GO: Biological Process	GO:0045732	positive regulation of protein catabolic process		0.02892	1	0.1322	1	2	251	XBP1,SMAD7
GO: Biological Process	GO:0002695	negative regulation of leukocyte activation		0.02935	1	0.1322	1	2	253	HMGB1,SMAD7
GO: Biological Process	GO:0035988	chondrocyte proliferation		0.0294	1	0.1322	1	1	28	SMAD7
GO: Biological Process	GO:0010866	regulation of triglyceride biosynthetic process		0.0294	1	0.1322	1	1	28	SREBF1
GO: Biological Process	GO:0002313	mature B cell differentiation involved in immune response		0.0294	1	0.1322	1	1	28	XBP1
GO: Biological Process	GO:0034162	toll-like receptor 9 signaling pathway		0.0294	1	0.1322	1	1	28	HMGB1
GO: Biological Process	GO:0051123	RNA polymerase II preinitiation complex assembly		0.0294	1	0.1322	1	1	28	HMGB1
GO: Biological Process	GO:0045089	positive regulation of innate immune response		0.02956	1	0.1322	1	2	254	SREBF1,HMGB1
GO: Biological Process	GO:0042110	T cell activation		0.02984	1	0.1322	1	3	644	XBP1,HMGB1,SMAD7
GO: Biological Process	GO:0042594	response to starvation		0.02999	1	0.1322	1	2	256	SREBF1,XBP1
GO: Biological Process	GO:1904754	positive regulation of vascular associated smooth muscle cell migration		0.03043	1	0.1322	1	1	29	XBP1
GO: Biological Process	GO:0006309	apoptotic DNA fragmentation		0.03043	1	0.1322	1	1	29	HMGB1
GO: Biological Process	GO:0071498	cellular response to fluid shear stress		0.03043	1	0.1322	1	1	29	XBP1
GO: Biological Process	GO:0006837	serotonin transport		0.03043	1	0.1322	1	1	29	XBP1
GO: Biological Process	GO:0002407	dendritic cell chemotaxis		0.03043	1	0.1322	1	1	29	HMGB1
GO: Biological Process	GO:0045606	positive regulation of epidermal cell differentiation		0.03043	1	0.1322	1	1	29	ETV4
GO: Biological Process	GO:0034143	regulation of toll-like receptor 4 signaling pathway		0.03043	1	0.1322	1	1	29	HMGB1
GO: Biological Process	GO:0051249	regulation of lymphocyte activation		0.03044	1	0.1322	1	3	649	XBP1,HMGB1,SMAD7
GO: Biological Process	GO:0050776	regulation of immune response		0.03057	1	0.1322	1	4	1142	SREBF1,XBP1,HMGB1,SMAD7
GO: Biological Process	GO:0009894	regulation of catabolic process		0.031	1	0.1322	1	4	1147	SREBF1,XBP1,HMGB1,SMAD7
GO: Biological Process	GO:0006352	DNA-templated transcription, initiation		0.03108	1	0.1322	1	2	261	HMGB1,AR
GO: Biological Process	GO:1902275	regulation of chromatin organization		0.03108	1	0.1322	1	2	261	SREBF1,XBP1
GO: Biological Process	GO:0060571	morphogenesis of an epithelial fold		0.03147	1	0.1322	1	1	30	AR
GO: Biological Process	GO:0090312	positive regulation of protein deacetylation		0.03147	1	0.1322	1	1	30	SREBF1
GO: Biological Process	GO:0045723	positive regulation of fatty acid biosynthetic process		0.03147	1	0.1322	1	1	30	SREBF1
GO: Biological Process	GO:0009219	pyrimidine deoxyribonucleotide metabolic process		0.03147	1	0.1322	1	1	30	MBD4
GO: Biological Process	GO:0071372	cellular response to follicle-stimulating hormone stimulus		0.03147	1	0.1322	1	1	30	AR
GO: Biological Process	GO:0048935	peripheral nervous system neuron development		0.03147	1	0.1322	1	1	30	ETV1
GO: Biological Process	GO:0048934	peripheral nervous system neuron differentiation		0.03147	1	0.1322	1	1	30	ETV1
GO: Biological Process	GO:0005980	glycogen catabolic process		0.03147	1	0.1322	1	1	30	HMGB1
GO: Biological Process	GO:0045663	positive regulation of myoblast differentiation		0.03147	1	0.1322	1	1	30	HMGB1
GO: Biological Process	GO:0034123	positive regulation of toll-like receptor signaling pathway		0.03147	1	0.1322	1	1	30	HMGB1
GO: Biological Process	GO:0072330	monocarboxylic acid biosynthetic process		0.03152	1	0.1322	1	2	263	SREBF1,XBP1
GO: Biological Process	GO:0009887	animal organ morphogenesis		0.03211	1	0.1341	1	5	1727	MKX,XBP1,ETV4,AR,SMAD7
GO: Biological Process	GO:0001759	organ induction		0.0325	1	0.1341	1	1	31	AR
GO: Biological Process	GO:0002643	regulation of tolerance induction		0.0325	1	0.1341	1	1	31	HMGB1
GO: Biological Process	GO:0007095	mitotic G2 DNA damage checkpoint signaling		0.0325	1	0.1341	1	1	31	MBD4
GO: Biological Process	GO:0009251	glucan catabolic process		0.0325	1	0.1341	1	1	31	HMGB1
GO: Biological Process	GO:1900101	regulation of endoplasmic reticulum unfolded protein response		0.0325	1	0.1341	1	1	31	XBP1
GO: Biological Process	GO:0001763	morphogenesis of a branching structure		0.03307	1	0.1352	1	2	270	ETV4,AR
GO: Biological Process	GO:1990830	cellular response to leukemia inhibitory factor		0.03352	1	0.1352	1	2	272	XBP1,SMAD7
GO: Biological Process	GO:0007620	copulation		0.03353	1	0.1352	1	1	32	AR
GO: Biological Process	GO:0032647	regulation of interferon-alpha production		0.03353	1	0.1352	1	1	32	HMGB1
GO: Biological Process	GO:0044247	cellular polysaccharide catabolic process		0.03353	1	0.1352	1	1	32	HMGB1
GO: Biological Process	GO:0045662	negative regulation of myoblast differentiation		0.03353	1	0.1352	1	1	32	MKX
GO: Biological Process	GO:0090208	positive regulation of triglyceride metabolic process		0.03353	1	0.1352	1	1	32	SREBF1
GO: Biological Process	GO:0042104	positive regulation of activated T cell proliferation		0.03353	1	0.1352	1	1	32	HMGB1
GO: Biological Process	GO:2000316	regulation of T-helper 17 type immune response		0.03353	1	0.1352	1	1	32	SMAD7
GO: Biological Process	GO:1990823	response to leukemia inhibitory factor		0.03375	1	0.1358	1	2	273	XBP1,SMAD7
GO: Biological Process	GO:0022408	negative regulation of cell-cell adhesion		0.03397	1	0.1359	1	2	274	HMGB1,SMAD7
GO: Biological Process	GO:1903362	regulation of cellular protein catabolic process		0.03443	1	0.1359	1	2	276	XBP1,SMAD7
GO: Biological Process	GO:0032355	response to estradiol		0.03443	1	0.1359	1	2	276	MBD4,AR
GO: Biological Process	GO:1902932	positive regulation of alcohol biosynthetic process		0.03456	1	0.1359	1	1	33	SREBF1
GO: Biological Process	GO:0090025	regulation of monocyte chemotaxis		0.03456	1	0.1359	1	1	33	HMGB1
GO: Biological Process	GO:1903672	positive regulation of sprouting angiogenesis		0.03456	1	0.1359	1	1	33	HMGB1
GO: Biological Process	GO:0051450	myoblast proliferation		0.03456	1	0.1359	1	1	33	HMGB1
GO: Biological Process	GO:0060740	prostate gland epithelium morphogenesis		0.03456	1	0.1359	1	1	33	AR
GO: Biological Process	GO:1903146	regulation of autophagy of mitochondrion		0.03456	1	0.1359	1	1	33	SREBF1
GO: Biological Process	GO:0030324	lung development		0.03466	1	0.1359	1	2	277	SREBF1,HMGB1
GO: Biological Process	GO:0050866	negative regulation of cell activation		0.03489	1	0.1359	1	2	278	HMGB1,SMAD7
GO: Biological Process	GO:0050870	positive regulation of T cell activation		0.03512	1	0.1359	1	2	279	XBP1,HMGB1
GO: Biological Process	GO:0031669	cellular response to nutrient levels		0.03535	1	0.1359	1	2	280	SREBF1,XBP1
GO: Biological Process	GO:0030323	respiratory tube development		0.03558	1	0.1359	1	2	281	SREBF1,HMGB1
GO: Biological Process	GO:0071236	cellular response to antibiotic		0.03559	1	0.1359	1	1	34	XBP1
GO: Biological Process	GO:0043567	regulation of insulin-like growth factor receptor signaling pathway		0.03559	1	0.1359	1	1	34	AR
GO: Biological Process	GO:2000353	positive regulation of endothelial cell apoptotic process		0.03559	1	0.1359	1	1	34	XBP1
GO: Biological Process	GO:0033137	negative regulation of peptidyl-serine phosphorylation		0.03559	1	0.1359	1	1	34	SMAD7
GO: Biological Process	GO:0033598	mammary gland epithelial cell proliferation		0.03559	1	0.1359	1	1	34	ETV4
GO: Biological Process	GO:0000272	polysaccharide catabolic process		0.03559	1	0.1359	1	1	34	HMGB1
GO: Biological Process	GO:0045684	positive regulation of epidermis development		0.03559	1	0.1359	1	1	34	ETV4
GO: Biological Process	GO:0050765	negative regulation of phagocytosis		0.03662	1	0.1375	1	1	35	HMGB1
GO: Biological Process	GO:0061036	positive regulation of cartilage development		0.03662	1	0.1375	1	1	35	SMAD7
GO: Biological Process	GO:0060512	prostate gland morphogenesis		0.03662	1	0.1375	1	1	35	AR
GO: Biological Process	GO:0002335	mature B cell differentiation		0.03662	1	0.1375	1	1	35	XBP1
GO: Biological Process	GO:0002719	negative regulation of cytokine production involved in immune response		0.03662	1	0.1375	1	1	35	SMAD7
GO: Biological Process	GO:0036336	dendritic cell migration		0.03662	1	0.1375	1	1	35	HMGB1
GO: Biological Process	GO:0060055	angiogenesis involved in wound healing		0.03662	1	0.1375	1	1	35	XBP1
GO: Biological Process	GO:2001234	negative regulation of apoptotic signaling pathway		0.03697	1	0.1381	1	2	287	XBP1,AR
GO: Biological Process	GO:0016579	protein deubiquitination		0.03744	1	0.1381	1	2	289	AR,SMAD7
GO: Biological Process	GO:0032967	positive regulation of collagen biosynthetic process		0.03764	1	0.1381	1	1	36	MKX
GO: Biological Process	GO:0003156	regulation of animal organ formation		0.03764	1	0.1381	1	1	36	AR
GO: Biological Process	GO:0032607	interferon-alpha production		0.03764	1	0.1381	1	1	36	HMGB1
GO: Biological Process	GO:0035767	endothelial cell chemotaxis		0.03764	1	0.1381	1	1	36	HMGB1
GO: Biological Process	GO:0050927	positive regulation of positive chemotaxis		0.03764	1	0.1381	1	1	36	HMGB1
GO: Biological Process	GO:0042659	regulation of cell fate specification		0.03764	1	0.1381	1	1	36	AR
GO: Biological Process	GO:0043501	skeletal muscle adaptation		0.03764	1	0.1381	1	1	36	AR
GO: Biological Process	GO:1902235	regulation of endoplasmic reticulum stress-induced intrinsic apoptotic signaling pathway		0.03764	1	0.1381	1	1	36	XBP1
GO: Biological Process	GO:0097190	apoptotic signaling pathway		0.03851	1	0.1389	1	3	712	MBD4,XBP1,AR
GO: Biological Process	GO:0072539	T-helper 17 cell differentiation		0.03867	1	0.1389	1	1	37	SMAD7
GO: Biological Process	GO:0071353	cellular response to interleukin-4		0.03867	1	0.1389	1	1	37	XBP1
GO: Biological Process	GO:0010893	positive regulation of steroid biosynthetic process		0.03867	1	0.1389	1	1	37	SREBF1
GO: Biological Process	GO:0050926	regulation of positive chemotaxis		0.03867	1	0.1389	1	1	37	HMGB1
GO: Biological Process	GO:0000737	DNA catabolic process, endonucleolytic		0.03867	1	0.1389	1	1	37	HMGB1
GO: Biological Process	GO:0032354	response to follicle-stimulating hormone		0.03867	1	0.1389	1	1	37	AR
GO: Biological Process	GO:0045686	negative regulation of glial cell differentiation		0.03867	1	0.1389	1	1	37	ATF5
GO: Biological Process	GO:2000345	regulation of hepatocyte proliferation		0.03867	1	0.1389	1	1	37	XBP1
GO: Biological Process	GO:0044839	cell cycle G2/M phase transition		0.03959	1	0.1417	1	2	298	MBD4,ATF5
GO: Biological Process	GO:0009264	deoxyribonucleotide catabolic process		0.0397	1	0.1417	1	1	38	MBD4
GO: Biological Process	GO:0006298	mismatch repair		0.0397	1	0.1417	1	1	38	HMGB1
GO: Biological Process	GO:0002703	regulation of leukocyte mediated immunity		0.04031	1	0.1418	1	2	301	HMGB1,SMAD7
GO: Biological Process	GO:1903039	positive regulation of leukocyte cell-cell adhesion		0.04056	1	0.1418	1	2	302	XBP1,HMGB1
GO: Biological Process	GO:1901988	negative regulation of cell cycle phase transition		0.04056	1	0.1418	1	2	302	MBD4,ATF5
GO: Biological Process	GO:0010714	positive regulation of collagen metabolic process		0.04072	1	0.1418	1	1	39	MKX
GO: Biological Process	GO:0030262	apoptotic nuclear changes		0.04072	1	0.1418	1	1	39	HMGB1
GO: Biological Process	GO:0046386	deoxyribose phosphate catabolic process		0.04072	1	0.1418	1	1	39	MBD4
GO: Biological Process	GO:0002755	MyD88-dependent toll-like receptor signaling pathway		0.04072	1	0.1418	1	1	39	HMGB1
GO: Biological Process	GO:0002053	positive regulation of mesenchymal cell proliferation		0.04072	1	0.1418	1	1	39	HMGB1
GO: Biological Process	GO:0002063	chondrocyte development		0.04072	1	0.1418	1	1	39	SMAD7
GO: Biological Process	GO:0008156	negative regulation of DNA replication		0.04072	1	0.1418	1	1	39	HMGB1
GO: Biological Process	GO:0048710	regulation of astrocyte differentiation		0.04072	1	0.1418	1	1	39	ATF5
GO: Biological Process	GO:2000026	regulation of multicellular organismal development		0.04137	1	0.1437	1	5	1848	XBP1,ETV4,HMGB1,ATF5,SMAD7
GO: Biological Process	GO:0048469	cell maturation		0.04153	1	0.1437	1	2	306	XBP1,AR
GO: Biological Process	GO:0070646	protein modification by small protein removal		0.04153	1	0.1437	1	2	306	AR,SMAD7
GO: Biological Process	GO:0033032	regulation of myeloid cell apoptotic process		0.04174	1	0.1438	1	1	40	HMGB1
GO: Biological Process	GO:0032728	positive regulation of interferon-beta production		0.04174	1	0.1438	1	1	40	HMGB1
GO: Biological Process	GO:0001780	neutrophil homeostasis		0.04276	1	0.1454	1	1	41	HMGB1
GO: Biological Process	GO:0071371	cellular response to gonadotropin stimulus		0.04276	1	0.1454	1	1	41	AR
GO: Biological Process	GO:0070897	transcription preinitiation complex assembly		0.04276	1	0.1454	1	1	41	HMGB1
GO: Biological Process	GO:1905898	positive regulation of response to endoplasmic reticulum stress		0.04276	1	0.1454	1	1	41	XBP1
GO: Biological Process	GO:0045577	regulation of B cell differentiation		0.04276	1	0.1454	1	1	41	XBP1
GO: Biological Process	GO:0006921	cellular component disassembly involved in execution phase of apoptosis		0.04276	1	0.1454	1	1	41	HMGB1
GO: Biological Process	GO:0033157	regulation of intracellular protein transport		0.04302	1	0.1459	1	2	312	SREBF1,XBP1
GO: Biological Process	GO:0008016	regulation of heart contraction		0.04377	1	0.1479	1	2	315	SREBF1,SMAD7
GO: Biological Process	GO:0051240	positive regulation of multicellular organismal process		0.04416	1	0.1479	1	5	1881	XBP1,ETV4,HMGB1,AR,SMAD7
GO: Biological Process	GO:0002521	leukocyte differentiation		0.04416	1	0.1479	1	3	752	XBP1,HMGB1,SMAD7
GO: Biological Process	GO:0071560	cellular response to transforming growth factor beta stimulus		0.04452	1	0.1479	1	2	318	XBP1,SMAD7
GO: Biological Process	GO:0008015	blood circulation		0.0446	1	0.1479	1	3	755	SREBF1,AR,SMAD7
GO: Biological Process	GO:0060541	respiratory system development		0.04477	1	0.1479	1	2	319	SREBF1,HMGB1
GO: Biological Process	GO:0002833	positive regulation of response to biotic stimulus		0.04477	1	0.1479	1	2	319	SREBF1,HMGB1
GO: Biological Process	GO:0032925	regulation of activin receptor signaling pathway		0.04481	1	0.1479	1	1	43	SMAD7
GO: Biological Process	GO:0060260	regulation of transcription initiation from RNA polymerase II promoter		0.04481	1	0.1479	1	1	43	HMGB1
GO: Biological Process	GO:0002724	regulation of T cell cytokine production		0.04481	1	0.1479	1	1	43	SMAD7
GO: Biological Process	GO:0033146	regulation of intracellular estrogen receptor signaling pathway		0.04481	1	0.1479	1	1	43	AR
GO: Biological Process	GO:0044818	mitotic G2/M transition checkpoint		0.04481	1	0.1479	1	1	43	MBD4
GO: Biological Process	GO:0070670	response to interleukin-4		0.04481	1	0.1479	1	1	43	XBP1
GO: Biological Process	GO:0032869	cellular response to insulin stimulus		0.04553	1	0.1487	1	2	322	SREBF1,XBP1
GO: Biological Process	GO:0110110	positive regulation of animal organ morphogenesis		0.04582	1	0.1487	1	1	44	AR
GO: Biological Process	GO:0033762	response to glucagon		0.04582	1	0.1487	1	1	44	SREBF1
GO: Biological Process	GO:0021884	forebrain neuron development		0.04582	1	0.1487	1	1	44	ATF5
GO: Biological Process	GO:0070873	regulation of glycogen metabolic process		0.04582	1	0.1487	1	1	44	HMGB1
GO: Biological Process	GO:0032733	positive regulation of interleukin-10 production		0.04582	1	0.1487	1	1	44	HMGB1
GO: Biological Process	GO:0031401	positive regulation of protein modification process		0.04586	1	0.1487	1	4	1299	SREBF1,XBP1,HMGB1,SMAD7
GO: Biological Process	GO:0031668	cellular response to extracellular stimulus		0.04604	1	0.1487	1	2	324	SREBF1,XBP1
GO: Biological Process	GO:0033044	regulation of chromosome organization		0.0463	1	0.1487	1	2	325	SREBF1,XBP1
GO: Biological Process	GO:0002694	regulation of leukocyte activation		0.04654	1	0.1487	1	3	768	XBP1,HMGB1,SMAD7
GO: Biological Process	GO:0071559	response to transforming growth factor beta		0.04656	1	0.1487	1	2	326	XBP1,SMAD7
GO: Biological Process	GO:0071684	organism emergence from protective structure		0.04684	1	0.1487	1	1	45	XBP1
GO: Biological Process	GO:0072538	T-helper 17 type immune response		0.04684	1	0.1487	1	1	45	SMAD7
GO: Biological Process	GO:0035188	hatching		0.04684	1	0.1487	1	1	45	XBP1
GO: Biological Process	GO:1902895	positive regulation of miRNA transcription		0.04684	1	0.1487	1	1	45	SREBF1
GO: Biological Process	GO:0030521	androgen receptor signaling pathway		0.04684	1	0.1487	1	1	45	AR
GO: Biological Process	GO:1905332	positive regulation of morphogenesis of an epithelium		0.04684	1	0.1487	1	1	45	AR
GO: Biological Process	GO:0039019	pronephric nephron development		0.04684	1	0.1487	1	1	45	ETV4
GO: Biological Process	GO:0002507	tolerance induction		0.04684	1	0.1487	1	1	45	HMGB1
GO: Biological Process	GO:0007530	sex determination		0.04786	1	0.1492	1	1	46	AR
GO: Biological Process	GO:0098760	response to interleukin-7		0.04786	1	0.1492	1	1	46	HMGB1
GO: Biological Process	GO:0098761	cellular response to interleukin-7		0.04786	1	0.1492	1	1	46	HMGB1
GO: Biological Process	GO:0010719	negative regulation of epithelial to mesenchymal transition		0.04786	1	0.1492	1	1	46	SMAD7
GO: Biological Process	GO:0032008	positive regulation of TOR signaling		0.04786	1	0.1492	1	1	46	XBP1
GO: Biological Process	GO:0006308	DNA catabolic process		0.04786	1	0.1492	1	1	46	HMGB1
GO: Biological Process	GO:0002834	regulation of response to tumor cell		0.04786	1	0.1492	1	1	46	HMGB1
GO: Biological Process	GO:0002837	regulation of immune response to tumor cell		0.04786	1	0.1492	1	1	46	HMGB1
GO: Biological Process	GO:0045616	regulation of keratinocyte differentiation		0.04786	1	0.1492	1	1	46	ETV4
GO: Biological Process	GO:0090092	regulation of transmembrane receptor protein serine/threonine kinase signaling pathway		0.04836	1	0.1505	1	2	333	XBP1,SMAD7
GO: Biological Process	GO:0007167	enzyme linked receptor protein signaling pathway		0.04887	1	0.1506	1	4	1326	SREBF1,XBP1,AR,SMAD7
GO: Biological Process	GO:0033028	myeloid cell apoptotic process		0.04887	1	0.1506	1	1	47	HMGB1
GO: Biological Process	GO:1903214	regulation of protein targeting to mitochondrion		0.04887	1	0.1506	1	1	47	SREBF1
GO: Biological Process	GO:0010464	regulation of mesenchymal cell proliferation		0.04887	1	0.1506	1	1	47	HMGB1
GO: Biological Process	GO:0051154	negative regulation of striated muscle cell differentiation		0.04887	1	0.1506	1	1	47	XBP1
GO: Biological Process	GO:0072529	pyrimidine-containing compound catabolic process		0.04989	1	0.1532	1	1	48	MBD4
GO: Biological Process	GO:0002710	negative regulation of T cell mediated immunity		0.04989	1	0.1532	1	1	48	SMAD7

## Sheet: table S7
Table S7 Biological process pathways for ZNF14
	pathway	gene	n	nes
26	microtubule-based process	ZNF14	3	Biological Process Pathways-positive TFs
27	regulation of peptidyl-tyrosine phosphorylation	ZNF14	3	Biological Process Pathways-positive TFs
28	negative regulation of gene expression	ZNF14	3	Biological Process Pathways-positive TFs
29	protein dephosphorylation	ZNF14	3	Biological Process Pathways-positive TFs
30	chromosome organization	ZNF14	3	Biological Process Pathways-positive TFs
31	regulation of response to stress	ZNF14	3	Biological Process Pathways-positive TFs
32	DNA biosynthetic process	ZNF14	3	Biological Process Pathways-positive TFs
33	regulation of proteolysis	ZNF14	3	Biological Process Pathways-positive TFs
34	regulation of catabolic process	ZNF14	3	Biological Process Pathways-positive TFs
35	multicellular organism reproduction	ZNF14	3	Biological Process Pathways-positive TFs
36	modification-dependent macromolecule catabolic process	ZNF14	3	Biological Process Pathways-positive TFs
37	cell cycle process	ZNF14	3	Biological Process Pathways-positive TFs
38	cellular response to DNA damage stimulus	ZNF14	3	Biological Process Pathways-positive TFs
39	regulation of cell cycle	ZNF14	3	Biological Process Pathways-positive TFs
56	ossification	ZNF14	4	Biological Process Pathways-positive TFs
57	organonitrogen compound catabolic process	ZNF14	4	Biological Process Pathways-positive TFs
58	cellular macromolecule catabolic process	ZNF14	4	Biological Process Pathways-positive TFs
59	protein modification by small protein conjugation	ZNF14	4	Biological Process Pathways-positive TFs

## Sheet: table S8
Table S8 Biological process pathways for SMAD7
GO ID	Qualified GO term	Evidence	PubMed IDs
GO:0000122	involved_in negative regulation of transcription by RNA polymerase II	IDA	17438144
GO:0001657	involved_in ureteric bud development	IEA
GO:0002725	involved_in negative regulation of T cell cytokine production	ISS
GO:0006355	regulation of DNA-templated transcription	IEA
GO:0006357	involved_in regulation of transcription by RNA polymerase II	IBA	21873635
GO:0007179	involved_in transforming growth factor beta receptor signaling pathway	IBA	21873635
GO:0009653	involved_in anatomical structure morphogenesis	IBA	21873635
GO:0010717	involved_in regulation of epithelial to mesenchymal transition	IMP	24887517
GO:0010719	involved_in negative regulation of epithelial to mesenchymal transition	TAS, IC, TAS	19018011
GO:0010801	involved_in negative regulation of peptidyl-threonine phosphorylation	IDA	18593713
GO:0010944	involved_in negative regulation of transcription by competitive promoter binding	IDA	17438144
GO:0017015	involved_in regulation of transforming growth factor beta receptor signaling pathway	IC	18952608
GO:0022409	involved_in positive regulation of cell-cell adhesion	IDA	18593713
GO:0030154	involved_in cell differentiation	IBA	21873635
GO:0030279	involved_in negative regulation of ossification	IEA
GO:0030336	involved_in negative regulation of cell migration	TAS	19018011
GO:0030509	involved_in BMP signaling pathway	IBA	21873635
GO:0030512	involved_in negative regulation of transforming growth factor beta receptor signaling pathway	IDA	9256479
GO:0030514	involved_in negative regulation of BMP signaling pathway	IDA	17438144
GO:0031397	involved_in negative regulation of protein ubiquitination	IDA	18593713
GO:0031398	involved_in positive regulation of protein ubiquitination	IDA	16720724
GO:0031503	involved_in protein-containing complex localization	IDA	18593713
GO:0032436	involved_in positive regulation of proteasomal ubiquitin-dependent protein catabolic process	IDA	11278251
GO:0032925	involved_in regulation of activin receptor signaling pathway	IDA	16720724
GO:0033137	involved_in negative regulation of peptidyl-serine phosphorylation	IDA	18593713
GO:0034333	involved_in adherens junction assembly	IMP	18593713
GO:0034616	involved_in response to laminar fluid shear stress	IEP	9256479
GO:0043433	involved_in negative regulation of DNA-binding transcription factor activity	IDA	17438144
GO:0048844	involved_in artery morphogenesis	ISS
GO:0050821	involved_in protein stabilization	IDA	18593713
GO:0051444	involved_in negative regulation of ubiquitin-protein transferase activity	IDA	18593713
GO:0055010	involved_in ventricular cardiac muscle tissue morphogenesis	ISS
GO:0055117	involved_in regulation of cardiac muscle contraction	ISS
GO:0060373	involved_in regulation of ventricular cardiac muscle cell membrane depolarization	IC	18952608
GO:0060389	involved_in pathway-restricted SMAD protein phosphorylation	ISS
GO:0060394	involved_in negative regulation of pathway-restricted SMAD protein phosphorylation	IDA, TAS, TAS	19018011
GO:0060395	involved_in SMAD protein signal transduction	IBA	21873635
GO:0060412	involved_in ventricular septum morphogenesis	ISS
GO:0071560	involved_in cellular response to transforming growth factor beta stimulus	IMP	18593713
GO:1902731	involved_in negative regulation of chondrocyte proliferation	IEA
GO:1903043	involved_in positive regulation of chondrocyte hypertrophy	IEA
GO:1990830	involved_in cellular response to leukemia inhibitory factor	IEA
GO:2000317	involved_in negative regulation of T-helper 17 type immune response	ISS
GO:2000320	involved_in negative regulation of T-helper 17 cell differentiation	ISS

## Sheet: table S9
Table S9 Biological process pathways for gene targets of SMAD7
Category	ID		Name	Source	p-value	q-value Bonferroni	q-value FDR B&H	q-value FDR B&Y	Hit Count in Query List	Hit Count in Genome	Hit in Query List
GO: Biological Process	GO:0022603		regulation of anatomical structure morphogenesis		4.671e-08	0.000159	0.000159	0.001385	24	1314	FOXJ2,COL4A2,UNC5B,CNMD,IST1,TRIOBP,ARHGEF18,UNC13D,SEMA3G,RUNX2,FMNL2,RCC2,LFNG,LGALS3,FZD7,LIMK1,IGF2,SLC12A2,FES,FGF10,FZD2,CXCL12,NOTCH1,VAT1
GO: Biological Process	GO:0008284		positive regulation of cell population proliferation		1.311e-05	0.04463	0.02231	0.1944	19	1210	FOXJ2,KDM5B,FNTA,ZNF423,ID3,TNFRSF11A,RUNX2,LGALS3,FZD7,IGF2,ICMT,ARNT2,CD40LG,LBH,FGF10,CDCA7L,CXCL12,NOTCH1,NCK2
GO: Biological Process	GO:0051093		negative regulation of developmental process		2.04e-05	0.06947	0.02316	0.2017	19	1249	FOXJ2,COL4A2,UNC5B,CNMD,ID3,SEMA3G,BCOR,RCC2,LFNG,FZD7,JARID2,FBN1,IGF2,SLC12A2,LBH,FGF10,NOTCH1,LRRC17,VAT1
GO: Biological Process	GO:0071363		cellular response to growth factor stimulus		2.762e-05	0.09403	0.02351	0.2048	16	944	COL4A2,KDM5B,FNTA,ADAMTS3,ZNF423,CNMD,ARHGEF18,RUNX2,HTRA4,MAP3K1,FBN1,FGF10,SNCA,FZD2,NOTCH1,DYNC1I2
GO: Biological Process	GO:0000902		cell morphogenesis		3.833e-05	0.1305	0.0261	0.2273	20	1426	DPYSL2,UNC5B,CNMD,IST1,TRIOBP,ARHGEF18,UNC13D,SEMA3G,FMNL2,RCC2,MAP3K1,TMEFF2,FZD7,LIMK1,TFCP2L1,ARNT2,FES,CXCL12,NOTCH1,LRRC17
GO: Biological Process	GO:0070848		response to growth factor		4.603e-05	0.1567	0.02612	0.2275	16	985	COL4A2,KDM5B,FNTA,ADAMTS3,ZNF423,CNMD,ARHGEF18,RUNX2,HTRA4,MAP3K1,FBN1,FGF10,SNCA,FZD2,NOTCH1,DYNC1I2
GO: Biological Process	GO:1902903		regulation of supramolecular fiber organization		8.124e-05	0.2766	0.03703	0.3225	10	431	TRIOBP,ARHGEF18,PFDN1,MAP3K1,TMEFF2,LIMK1,FES,SNCA,CXCL12,NCK2
GO: Biological Process	GO:0048103		somatic stem cell division		8.7e-05	0.2962	0.03703	0.3225	3	17	FZD7,LBH,NOTCH1
GO: Biological Process	GO:0030029		actin filament-based process		0.000131	0.4461	0.04456	0.3881	15	964	TPM2,KCNE3,TRIOBP,ARHGEF18,PFDN1,FNBP1L,FMNL2,SYDE1,MAP3K1,TMEFF2,LIMK1,FES,FGF10,CXCL12,NCK2
GO: Biological Process	GO:0048568		embryonic organ development		0.0001418	0.483	0.04456	0.3881	15	971	ERCC3,GNPTAB,TRIOBP,ID3,RUNX2,SYDE1,LFNG,GSDME,FBN1,IGF2,SLC12A2,LBH,FGF10,FZD2,NOTCH1
GO: Biological Process	GO:0055016		hypochord development		0.0001582	0.5388	0.04456	0.3881	2	4	LFNG,NOTCH1
GO: Biological Process	GO:0000904		cell morphogenesis involved in differentiation		0.000167	0.5685	0.04456	0.3881	16	1100	DPYSL2,UNC5B,CNMD,IST1,TRIOBP,UNC13D,SEMA3G,RCC2,MAP3K1,TMEFF2,FZD7,LIMK1,ARNT2,CXCL12,NOTCH1,LRRC17
GO: Biological Process	GO:2000026		regulation of multicellular organismal development		0.0001701	0.5793	0.04456	0.3881	22	1848	FOXJ2,COL4A2,PLAAT4,UNC5B,CNMD,IST1,SEMA3G,RUNX2,BCOR,LGALS3,JARID2,LIMK1,GRHL1,FBN1,IGF2,SLC12A2,CD40LG,FES,COL14A1,CXCL12,NOTCH1,LRRC17
GO: Biological Process	GO:0030855		epithelial cell differentiation		0.0001928	0.6564	0.04504	0.3923	16	1114	FOXJ2,KDM5B,ERCC3,PLAAT4,CNMD,TRIOBP,ID3,MAP3K1,LGALS3,FZD7,GRHL1,TFCP2L1,LBH,FGF10,FZD2,NOTCH1
GO: Biological Process	GO:0060560		developmental growth involved in morphogenesis		0.0001984	0.6755	0.04504	0.3923	9	391	KDM5B,DPYSL2,IST1,SEMA3G,LIMK1,SLC12A2,FGF10,CXCL12,NOTCH1
GO: Biological Process	GO:0048589		developmental growth		0.000222	0.756	0.04585	0.3993	16	1128	KDM5B,DPYSL2,IST1,SEMA3G,LFNG,FZD7,JARID2,LIMK1,IGF2,SLC12A2,ICMT,COL14A1,FGF10,FZD2,CXCL12,NOTCH1
GO: Biological Process	GO:0071542		dopaminergic neuron differentiation		0.0002482	0.8451	0.04585	0.3993	4	59	ID3,ARNT2,SNCA,CXCL12
GO: Biological Process	GO:0007386		compartment pattern specification		0.0002628	0.8949	0.04585	0.3993	2	5	LFNG,NOTCH1
GO: Biological Process	GO:0051129		negative regulation of cellular component organization		0.0002715	0.9243	0.04585	0.3993	14	917	TRIOBP,ARHGEF18,PFDN1,SEMA3G,BCOR,RCC2,MAP3K1,LGALS3,TMEFF2,JARID2,SNCA,NOTCH1,DYNC1I2,VAT1
GO: Biological Process	GO:0072359		circulatory system development		0.0002841	0.9672	0.04585	0.3993	22	1916	FOXJ2,COL4A2,ENOX1,DCTN5,UNC5B,CNMD,ID3,BCOR,SYDE1,LGALS3,FZD7,JARID2,FBN1,IGF2,SLC12A2,SLC22A1,ARNT2,COL14A1,FGF10,FZD2,CXCL12,NOTCH1
GO: Biological Process	GO:0048794		swim bladder development		0.0002855	0.9723	0.04585	0.3993	3	25	SLC12A2,ARNT2,FGF10
GO: Biological Process	GO:0048598		embryonic morphogenesis		0.000298	1	0.04585	0.3993	16	1158	COL4A2,GNPTAB,ZBTB4,TRIOBP,RUNX2,FZD7,GSDME,FBN1,IGF2,SLC12A2,SLC7A6OS,LBH,FGF10,FZD2,CXCL12,NOTCH1
GO: Biological Process	GO:0042246		tissue regeneration		0.0003097	1	0.04585	0.3993	7	248	LFNG,FZD7,IGF2,FGF10,FZD2,CXCL12,NOTCH1
GO: Biological Process	GO:0140353		lipid export from cell		0.0003871	1	0.04778	0.4162	5	119	KDM5B,DPYSL2,TNFRSF11A,SLC12A2,SNCA
GO: Biological Process	GO:0034721		histone H3-K4 demethylation, trimethyl-H3-K4-specific		0.0003929	1	0.04778	0.4162	2	6	KDM5B,JARID2
GO: Biological Process	GO:0002051		osteoblast fate commitment		0.0003929	1	0.04778	0.4162	2	6	RUNX2,NOTCH1
GO: Biological Process	GO:0048798		swim bladder inflation		0.0003929	1	0.04778	0.4162	2	6	SLC12A2,ARNT2
GO: Biological Process	GO:0048796		swim bladder maturation		0.0003929	1	0.04778	0.4162	2	6	SLC12A2,ARNT2
GO: Biological Process	GO:0034446		substrate adhesion-dependent cell spreading		0.0004179	1	0.04907	0.4274	5	121	TRIOBP,UNC13D,RCC2,TMEFF2,FZD7
GO: Biological Process	GO:0006837		serotonin transport		0.0004469	1	0.04936	0.4299	3	29	LGALS3,SLC22A1,SNCA
GO: Biological Process	GO:0030036		actin cytoskeleton organization		0.0004893	1	0.04936	0.4299	13	858	TPM2,TRIOBP,ARHGEF18,PFDN1,FMNL2,SYDE1,MAP3K1,TMEFF2,LIMK1,FES,FGF10,CXCL12,NCK2
GO: Biological Process	GO:0043410		positive regulation of MAPK cascade		0.0004899	1	0.04936	0.4299	11	641	DUSP7,TNFRSF11A,MAP3K1,FZD7,GSDME,NOD1,IGF2,CD40LG,FGF10,CXCL12,NOTCH1
GO: Biological Process	GO:0001503		ossification		0.0004961	1	0.04936	0.4299	10	540	CNMD,ID3,TNFRSF11A,RUNX2,BCOR,IGF2,ICMT,MRC2,NOTCH1,LRRC17
GO: Biological Process	GO:0009887		animal organ morphogenesis		0.0005051	1	0.04936	0.4299	20	1727	KDM5B,GNPTAB,TRIOBP,ID3,HMGN1,RUNX2,BCOR,LFNG,TMEFF2,FZD7,GSDME,FBN1,IGF2,SLC12A2,ARNT2,LBH,FGF10,FZD2,CXCL12,NOTCH1
GO: Biological Process	GO:1902904		negative regulation of supramolecular fiber organization		0.0005074	1	0.04936	0.4299	6	193	TRIOBP,ARHGEF18,PFDN1,MAP3K1,TMEFF2,SNCA
GO: Biological Process	GO:0006935		chemotaxis		0.0005574	1	0.05272	0.4592	13	870	DPYSL2,UNC5B,TNFRSF11A,SEMA3G,LGALS3,SLC12A2,ARNT2,FES,FGF10,CXCL12,NOTCH1,NSMAF,LRRC17
GO: Biological Process	GO:0008340		determination of adult lifespan		0.0005998	1	0.05519	0.4808	3	32	CGAS,TFCP2L1,ICMT
GO: Biological Process	GO:0014807		regulation of somitogenesis		0.0007284	1	0.06112	0.5324	2	8	LFNG,NOTCH1
GO: Biological Process	GO:0051620		norepinephrine uptake		0.0007284	1	0.06112	0.5324	2	8	SLC22A1,SNCA
GO: Biological Process	GO:0033590		response to cobalamin		0.0007284	1	0.06112	0.5324	2	8	CD40LG,SDS
GO: Biological Process	GO:0042330		taxis		0.0007875	1	0.06112	0.5324	13	903	DPYSL2,UNC5B,TNFRSF11A,SEMA3G,LGALS3,SLC12A2,ARNT2,FES,FGF10,CXCL12,NOTCH1,NSMAF,LRRC17
GO: Biological Process	GO:0048754		branching morphogenesis of an epithelial tube		0.0007896	1	0.06112	0.5324	6	210	KDM5B,UNC5B,SLC12A2,FGF10,CXCL12,NOTCH1
GO: Biological Process	GO:0048638		regulation of developmental growth		0.0008246	1	0.06112	0.5324	9	476	DPYSL2,IST1,SEMA3G,JARID2,LIMK1,IGF2,COL14A1,CXCL12,NOTCH1
GO: Biological Process	GO:0140352		export from cell		0.0008318	1	0.06112	0.5324	19	1662	KDM5B,DPYSL2,KCNE3,GNPTAB,IST1,UNC13D,TNFRSF11A,SLC1A5,SYDE1,LGALS3,IGF2,SLC12A2,FES,PYGB,FGF10,SNCA,CXCL12,NOTCH1,VAT1
GO: Biological Process	GO:0097435		supramolecular fiber organization		0.0008801	1	0.06112	0.5324	13	914	TPM2,ADAMTS3,TRIOBP,ARHGEF18,PFDN1,MAP3K1,TMEFF2,LIMK1,FES,COL14A1,SNCA,CXCL12,NCK2
GO: Biological Process	GO:0045892		negative regulation of transcription, DNA-templated		0.0008861	1	0.06112	0.5324	18	1538	KDM5B,HIC1,ZNF423,ZBTB4,ID3,RUNX2,BCOR,BAHD1,JARID2,TFCP2L1,IGF2,CTCF,MSL3,LBH,SNCA,NOTCH1,NCK2,ZNF124
GO: Biological Process	GO:1903507		negative regulation of nucleic acid-templated transcription		0.0008994	1	0.06112	0.5324	18	1540	KDM5B,HIC1,ZNF423,ZBTB4,ID3,RUNX2,BCOR,BAHD1,JARID2,TFCP2L1,IGF2,CTCF,MSL3,LBH,SNCA,NOTCH1,NCK2,ZNF124
GO: Biological Process	GO:0032535		regulation of cellular component size		0.0009005	1	0.06112	0.5324	9	482	DPYSL2,IST1,TRIOBP,SEMA3G,MAP3K1,LIMK1,SLC12A2,CXCL12,NCK2
GO: Biological Process	GO:1902679		negative regulation of RNA biosynthetic process		0.0009267	1	0.06112	0.5324	18	1544	KDM5B,HIC1,ZNF423,ZBTB4,ID3,RUNX2,BCOR,BAHD1,JARID2,TFCP2L1,IGF2,CTCF,MSL3,LBH,SNCA,NOTCH1,NCK2,ZNF124
GO: Biological Process	GO:0034720		histone H3-K4 demethylation		0.0009334	1	0.06112	0.5324	2	9	KDM5B,JARID2
GO: Biological Process	GO:0060763		mammary duct terminal end bud growth		0.0009334	1	0.06112	0.5324	2	9	KDM5B,SLC12A2
GO: Biological Process	GO:2001200		positive regulation of dendritic cell differentiation		0.0009334	1	0.06112	0.5324	2	9	LGALS3,CD40LG
GO: Biological Process	GO:0071902		positive regulation of protein serine/threonine kinase activity		0.001059	1	0.06773	0.5899	8	396	DUSP7,TNFRSF11A,MAP3K1,NOD1,IGF2,CD40LG,FGF10,SNCA
GO: Biological Process	GO:0110053		regulation of actin filament organization		0.001094	1	0.06773	0.5899	7	307	TRIOBP,ARHGEF18,MAP3K1,TMEFF2,LIMK1,CXCL12,NCK2
GO: Biological Process	GO:0007178		transmembrane receptor protein serine/threonine kinase signaling pathway		0.0011	1	0.06773	0.5899	9	496	FNTA,ZNF423,ARHGEF18,RUNX2,HTRA4,MAP3K1,FBN1,FGF10,NOTCH1
GO: Biological Process	GO:0051493		regulation of cytoskeleton organization		0.001124	1	0.06773	0.5899	10	601	TRIOBP,ARHGEF18,SYDE1,MAP3K1,TMEFF2,LIMK1,FES,SNCA,CXCL12,NCK2
GO: Biological Process	GO:0061180		mammary gland epithelium development		0.001134	1	0.06773	0.5899	4	88	KDM5B,SLC12A2,LBH,FGF10
GO: Biological Process	GO:0010558		negative regulation of macromolecule biosynthetic process		0.001282	1	0.07288	0.6348	20	1861	KDM5B,HIC1,FNTA,ZNF423,ZBTB4,ID3,RUNX2,BCOR,BAHD1,TMEFF2,JARID2,TFCP2L1,IGF2,CTCF,MSL3,LBH,SNCA,NOTCH1,NCK2,ZNF124
GO: Biological Process	GO:0048732		gland development		0.001283	1	0.07288	0.6348	12	835	KDM5B,TNFRSF11A,JARID2,TFCP2L1,IGF2,SLC12A2,ICMT,CSNK2A2,ARNT2,LBH,FGF10,NOTCH1
GO: Biological Process	GO:0007167		enzyme linked receptor protein signaling pathway		0.001284	1	0.07288	0.6348	16	1326	COL4A2,FNTA,ADAMTS3,ZNF423,CNMD,ARHGEF18,RUNX2,HTRA4,MAP3K1,FBN1,IGF2,FES,FGF10,SNCA,NOTCH1,NCK2
GO: Biological Process	GO:0051347		positive regulation of transferase activity		0.001322	1	0.07343	0.6396	12	838	PLAAT4,DUSP7,HMGN1,TNFRSF11A,MAP3K1,NOD1,FBN1,IGF2,COPS8,CD40LG,FGF10,SNCA
GO: Biological Process	GO:0032232		negative regulation of actin filament bundle assembly		0.001337	1	0.07343	0.6396	3	42	ARHGEF18,MAP3K1,TMEFF2
GO: Biological Process	GO:0032956		regulation of actin cytoskeleton organization		0.001362	1	0.07363	0.6414	8	412	TRIOBP,ARHGEF18,MAP3K1,TMEFF2,LIMK1,FES,CXCL12,NCK2
GO: Biological Process	GO:0060054		positive regulation of epithelial cell proliferation involved in wound healing		0.001416	1	0.0742	0.6463	2	11	FZD7,FGF10
GO: Biological Process	GO:0048050		post-embryonic eye morphogenesis		0.001416	1	0.0742	0.6463	2	11	HMGN1,FBN1
GO: Biological Process	GO:0032940		secretion by cell		0.001459	1	0.07528	0.6557	18	1607	KDM5B,DPYSL2,GNPTAB,IST1,UNC13D,TNFRSF11A,SLC1A5,SYDE1,LGALS3,IGF2,SLC12A2,FES,PYGB,FGF10,SNCA,CXCL12,NOTCH1,VAT1
GO: Biological Process	GO:0051338		regulation of transferase activity		0.001506	1	0.07564	0.6589	15	1218	PLAAT4,DUSP7,HMGN1,TNFRSF11A,MAP3K1,PIK3IP1,LIMK1,NOD1,FBN1,IGF2,COPS8,CD40LG,FGF10,SNCA,NCK2
GO: Biological Process	GO:0061387		regulation of extent of cell growth		0.001512	1	0.07564	0.6589	5	161	DPYSL2,IST1,SEMA3G,LIMK1,CXCL12
GO: Biological Process	GO:0090287		regulation of cellular response to growth factor stimulus		0.001538	1	0.07564	0.6589	8	420	ADAMTS3,ZNF423,CNMD,RUNX2,HTRA4,FBN1,FGF10,NOTCH1
GO: Biological Process	GO:1902533		positive regulation of intracellular signal transduction		0.001555	1	0.07564	0.6589	15	1222	HIC1,UNC5B,DUSP7,CGAS,TNFRSF11A,MAP3K1,FZD7,GSDME,NOD1,IGF2,CD40LG,FGF10,CXCL12,NOTCH1,NCK2
GO: Biological Process	GO:0060603		mammary gland duct morphogenesis		0.001634	1	0.07702	0.6708	3	45	KDM5B,SLC12A2,FGF10
GO: Biological Process	GO:0010942		positive regulation of cell death		0.001645	1	0.07702	0.6708	12	860	ERCC3,UNC5B,ID3,ARHGEF18,MAP3K1,GSDME,NOD1,CD40LG,SNCA,NOTCH1,NSMAF,NCK2
GO: Biological Process	GO:0032890		regulation of organic acid transport		0.001688	1	0.07702	0.6708	4	98	DPYSL2,TNFRSF11A,SLC12A2,SNCA
GO: Biological Process	GO:0051610		serotonin uptake		0.001694	1	0.07702	0.6708	2	12	SLC22A1,SNCA
GO: Biological Process	GO:0040007		growth		0.001717	1	0.07702	0.6708	17	1496	KDM5B,DPYSL2,IST1,SEMA3G,LFNG,FZD7,JARID2,LIMK1,TFCP2L1,IGF2,SLC12A2,ICMT,COL14A1,FGF10,FZD2,CXCL12,NOTCH1
GO: Biological Process	GO:0048562		embryonic organ morphogenesis		0.001732	1	0.07702	0.6708	10	637	GNPTAB,TRIOBP,RUNX2,GSDME,FBN1,SLC12A2,LBH,FGF10,FZD2,NOTCH1
GO: Biological Process	GO:0045616		regulation of keratinocyte differentiation		0.001742	1	0.07702	0.6708	3	46	PLAAT4,GRHL1,NOTCH1
GO: Biological Process	GO:0031099		regeneration		0.001805	1	0.07814	0.6806	9	533	DPYSL2,LFNG,FZD7,IGF2,CSNK2A2,FGF10,FZD2,CXCL12,NOTCH1
GO: Biological Process	GO:0061138		morphogenesis of a branching epithelium		0.001813	1	0.07814	0.6806	6	247	KDM5B,UNC5B,SLC12A2,FGF10,CXCL12,NOTCH1
GO: Biological Process	GO:0045934		negative regulation of nucleobase-containing compound metabolic process		0.001923	1	0.08183	0.7128	19	1785	KDM5B,HIC1,ZNF423,ZBTB4,CGAS,ID3,RUNX2,BCOR,BAHD1,JARID2,TFCP2L1,IGF2,CTCF,MSL3,LBH,SNCA,NOTCH1,NCK2,ZNF124
GO: Biological Process	GO:0043065		positive regulation of apoptotic process		0.001981	1	0.08329	0.7255	11	762	ERCC3,UNC5B,ID3,ARHGEF18,MAP3K1,GSDME,CD40LG,SNCA,NOTCH1,NSMAF,NCK2
GO: Biological Process	GO:0043408		regulation of MAPK cascade		0.002069	1	0.08501	0.7405	12	884	DUSP7,TNFRSF11A,MAP3K1,FZD7,GSDME,NOD1,IGF2,CD40LG,LBH,FGF10,CXCL12,NOTCH1
GO: Biological Process	GO:0002011		morphogenesis of an epithelial sheet		0.002072	1	0.08501	0.7405	5	173	MAP3K1,TMEFF2,FZD7,GRHL1,NOTCH1
GO: Biological Process	GO:0035272		exocrine system development		0.002173	1	0.08534	0.7433	4	105	TFCP2L1,IGF2,FGF10,NOTCH1
GO: Biological Process	GO:0045596		negative regulation of cell differentiation		0.002209	1	0.08534	0.7433	12	891	FOXJ2,ID3,SEMA3G,RCC2,LFNG,FZD7,FBN1,IGF2,LBH,FGF10,NOTCH1,LRRC17
GO: Biological Process	GO:0008361		regulation of cell size		0.002212	1	0.08534	0.7433	6	257	DPYSL2,IST1,SEMA3G,LIMK1,SLC12A2,CXCL12
GO: Biological Process	GO:0007010		cytoskeleton organization		0.002228	1	0.08534	0.7433	20	1949	TPM2,DPYSL2,ZNF423,TRIOBP,ARHGEF18,PFDN1,FNBP1L,FMNL2,SYDE1,MAP3K1,TMEFF2,LIMK1,FES,FGF10,SNCA,FZD2,CXCL12,NOTCH1,DYNC1I2,NCK2
GO: Biological Process	GO:0051253		negative regulation of RNA metabolic process		0.002234	1	0.08534	0.7433	18	1670	KDM5B,HIC1,ZNF423,ZBTB4,ID3,RUNX2,BCOR,BAHD1,JARID2,TFCP2L1,IGF2,CTCF,MSL3,LBH,SNCA,NOTCH1,NCK2,ZNF124
GO: Biological Process	GO:0007423		sensory organ development		0.002238	1	0.08534	0.7433	14	1140	KDM5B,TRIOBP,HMGN1,BCOR,MAP3K1,FZD7,GRHL1,GSDME,FBN1,SLC12A2,NHS,FGF10,FZD2,NOTCH1
GO: Biological Process	GO:0050679		positive regulation of epithelial cell proliferation		0.002256	1	0.08534	0.7433	6	258	KDM5B,FZD7,IGF2,FGF10,CXCL12,NOTCH1
GO: Biological Process	GO:0043068		positive regulation of programmed cell death		0.002352	1	0.08747	0.7619	11	779	ERCC3,UNC5B,ID3,ARHGEF18,MAP3K1,GSDME,CD40LG,SNCA,NOTCH1,NSMAF,NCK2
GO: Biological Process	GO:2001233		regulation of apoptotic signaling pathway		0.002363	1	0.08747	0.7619	8	450	UNC5B,BCOR,LGALS3,GSDME,CSNK2A2,FGF10,CXCL12,NCK2
GO: Biological Process	GO:0044087		regulation of cellular component biogenesis		0.002443	1	0.08866	0.7723	14	1151	ERCC3,TRIOBP,ARHGEF18,FNBP1L,RCC2,MAP3K1,LGALS3,TMEFF2,LIMK1,FES,SNCA,NOTCH1,NSMAF,NCK2
GO: Biological Process	GO:0045860		positive regulation of protein kinase activity		0.002448	1	0.08866	0.7723	10	668	DUSP7,TNFRSF11A,MAP3K1,NOD1,FBN1,IGF2,COPS8,CD40LG,FGF10,SNCA
GO: Biological Process	GO:0009968		negative regulation of signal transduction		0.002494	1	0.0894	0.7787	18	1687	HIC1,UNC5B,CNMD,DUSP7,RUNX2,HTRA4,BCOR,LFNG,LGALS3,PIK3IP1,FBN1,CSNK2A2,LBH,FGF10,SNCA,CXCL12,NOTCH1,NCK2
GO: Biological Process	GO:0042472		inner ear morphogenesis		0.002521	1	0.08943	0.779	5	181	TRIOBP,GSDME,SLC12A2,FGF10,FZD2
GO: Biological Process	GO:0048563		post-embryonic animal organ morphogenesis		0.002668	1	0.09247	0.8054	2	15	HMGN1,FBN1
GO: Biological Process	GO:0051954		positive regulation of amine transport		0.002762	1	0.09247	0.8054	3	54	DPYSL2,SLC12A2,CXCL12
GO: Biological Process	GO:0085029		extracellular matrix assembly		0.002762	1	0.09247	0.8054	3	54	TMEFF2,COL14A1,NOTCH1
GO: Biological Process	GO:0048839		inner ear development		0.002826	1	0.09247	0.8054	7	363	TRIOBP,GRHL1,GSDME,SLC12A2,FGF10,FZD2,NOTCH1
GO: Biological Process	GO:0001763		morphogenesis of a branching structure		0.002827	1	0.09247	0.8054	6	270	KDM5B,UNC5B,SLC12A2,FGF10,CXCL12,NOTCH1
GO: Biological Process	GO:0031101		fin regeneration		0.002837	1	0.09247	0.8054	4	113	LFNG,IGF2,CXCL12,NOTCH1
GO: Biological Process	GO:0009611		response to wounding		0.002846	1	0.09247	0.8054	12	919	DPYSL2,ID3,MAP3K1,TMEFF2,FZD7,IGF2,SLC12A2,PRR33,CD40LG,FGF10,FZD2,CXCL12
GO: Biological Process	GO:0032970		regulation of actin filament-based process		0.002852	1	0.09247	0.8054	8	464	TRIOBP,ARHGEF18,MAP3K1,TMEFF2,LIMK1,FES,CXCL12,NCK2
GO: Biological Process	GO:0016525		negative regulation of angiogenesis		0.002902	1	0.09247	0.8054	5	187	FOXJ2,COL4A2,UNC5B,CNMD,SLC12A2
GO: Biological Process	GO:0015844		monoamine transport		0.002928	1	0.09247	0.8054	4	114	LGALS3,SLC22A1,SNCA,CXCL12
GO: Biological Process	GO:0030198		extracellular matrix organization		0.003005	1	0.09247	0.8054	8	468	COL4A2,ADAMTS3,LGALS3,TMEFF2,FBN1,COL14A1,SERAC1,NOTCH1
GO: Biological Process	GO:0060113		inner ear receptor cell differentiation		0.003022	1	0.09247	0.8054	4	115	TRIOBP,GSDME,FZD2,NOTCH1
GO: Biological Process	GO:0060019		radial glial cell differentiation		0.003039	1	0.09247	0.8054	2	16	FGF10,NOTCH1
GO: Biological Process	GO:0043062		extracellular structure organization		0.003044	1	0.09247	0.8054	8	469	COL4A2,ADAMTS3,LGALS3,TMEFF2,FBN1,COL14A1,SERAC1,NOTCH1
GO: Biological Process	GO:0051955		regulation of amino acid transport		0.003064	1	0.09247	0.8054	3	56	DPYSL2,SLC12A2,SNCA
GO: Biological Process	GO:2000181		negative regulation of blood vessel morphogenesis		0.003107	1	0.09247	0.8054	5	190	FOXJ2,COL4A2,UNC5B,CNMD,SLC12A2
GO: Biological Process	GO:0001667		ameboidal-type cell migration		0.00312	1	0.09247	0.8054	10	691	ZBTB4,SEMA3G,RCC2,SYDE1,FZD7,IGF2,LBH,FGF10,CXCL12,NOTCH1
GO: Biological Process	GO:0045321		leukocyte activation		0.003125	1	0.09247	0.8054	17	1584	CGAS,IST1,UNC13D,PFDN1,RUNX2,LFNG,LGALS3,FZD7,IGF2,CD40LG,FES,PYGB,FGF10,SNCA,CXCL12,NCK2,VAT1
GO: Biological Process	GO:0045229		external encapsulating structure organization		0.003164	1	0.09247	0.8054	8	472	COL4A2,ADAMTS3,LGALS3,TMEFF2,FBN1,COL14A1,SERAC1,NOTCH1
GO: Biological Process	GO:0030879		mammary gland development		0.003177	1	0.09247	0.8054	5	191	KDM5B,TNFRSF11A,SLC12A2,LBH,FGF10
GO: Biological Process	GO:0006865		amino acid transport		0.003177	1	0.09247	0.8054	5	191	DPYSL2,SLC7A7,SLC1A5,SLC12A2,SNCA
GO: Biological Process	GO:0051494		negative regulation of cytoskeleton organization		0.003249	1	0.09268	0.8073	5	192	TRIOBP,ARHGEF18,MAP3K1,TMEFF2,SNCA
GO: Biological Process	GO:1901343		negative regulation of vasculature development		0.003249	1	0.09268	0.8073	5	192	FOXJ2,COL4A2,UNC5B,CNMD,SLC12A2
GO: Biological Process	GO:0009967		positive regulation of signal transduction		0.003266	1	0.09268	0.8073	19	1871	HIC1,ADAMTS3,UNC5B,ZNF423,DUSP7,CGAS,TNFRSF11A,LFNG,MAP3K1,FZD7,GSDME,NOD1,IGF2,SPIN1,CD40LG,FGF10,CXCL12,NOTCH1,NCK2
GO: Biological Process	GO:0051017		actin filament bundle assembly		0.003396	1	0.09281	0.8084	5	194	TRIOBP,ARHGEF18,MAP3K1,TMEFF2,LIMK1
GO: Biological Process	GO:0048675		axon extension		0.003396	1	0.09281	0.8084	5	194	DPYSL2,IST1,SEMA3G,LIMK1,CXCL12
GO: Biological Process	GO:0001771		immunological synapse formation		0.003432	1	0.09281	0.8084	2	17	LGALS3,NCK2
GO: Biological Process	GO:0022612		gland morphogenesis		0.003548	1	0.09281	0.8084	5	196	KDM5B,SLC12A2,ARNT2,FGF10,NOTCH1
GO: Biological Process	GO:0032892		positive regulation of organic acid transport		0.003553	1	0.09281	0.8084	3	59	DPYSL2,TNFRSF11A,SLC12A2
GO: Biological Process	GO:0050678		regulation of epithelial cell proliferation		0.003682	1	0.09281	0.8084	8	484	KDM5B,CNMD,HMGN1,FZD7,IGF2,FGF10,CXCL12,NOTCH1
GO: Biological Process	GO:0010259		multicellular organism aging		0.003726	1	0.09281	0.8084	3	60	CGAS,TFCP2L1,ICMT
GO: Biological Process	GO:0006835		dicarboxylic acid transport		0.003735	1	0.09281	0.8084	4	122	DPYSL2,SLC1A5,SLC12A2,SNCA
GO: Biological Process	GO:0032231		regulation of actin filament bundle assembly		0.003735	1	0.09281	0.8084	4	122	ARHGEF18,MAP3K1,TMEFF2,LIMK1
GO: Biological Process	GO:0061572		actin filament bundle organization		0.003785	1	0.09281	0.8084	5	199	TRIOBP,ARHGEF18,MAP3K1,TMEFF2,LIMK1
GO: Biological Process	GO:0042981		regulation of apoptotic process		0.003802	1	0.09281	0.8084	19	1897	ERCC3,FNTA,UNC5B,ID3,ARHGEF18,BCOR,MAP3K1,LGALS3,GSDME,NOD1,CSNK2A2,ARNT2,CD40LG,FGF10,SNCA,CXCL12,NOTCH1,NSMAF,NCK2
GO: Biological Process	GO:2001234		negative regulation of apoptotic signaling pathway		0.003814	1	0.09281	0.8084	6	287	UNC5B,BCOR,LGALS3,CSNK2A2,FGF10,CXCL12
GO: Biological Process	GO:0031334		positive regulation of protein-containing complex assembly		0.003879	1	0.09281	0.8084	6	288	ERCC3,MAP3K1,LGALS3,FES,SNCA,NCK2
GO: Biological Process	GO:0015872		dopamine transport		0.003904	1	0.09281	0.8084	3	61	SLC22A1,SNCA,CXCL12
GO: Biological Process	GO:0043406		positive regulation of MAP kinase activity		0.004012	1	0.09281	0.8084	6	290	DUSP7,TNFRSF11A,MAP3K1,NOD1,CD40LG,FGF10
GO: Biological Process	GO:0042471		ear morphogenesis		0.004032	1	0.09281	0.8084	5	202	TRIOBP,GSDME,SLC12A2,FGF10,FZD2
GO: Biological Process	GO:1903532		positive regulation of secretion by cell		0.004187	1	0.09281	0.8084	7	390	DPYSL2,UNC13D,TNFRSF11A,LGALS3,SLC12A2,SNCA,CXCL12
GO: Biological Process	GO:0006491		N-glycan processing		0.004286	1	0.09281	0.8084	2	19	GNPTAB,ST8SIA3
GO: Biological Process	GO:0070831		basement membrane assembly		0.004286	1	0.09281	0.8084	2	19	TMEFF2,COL14A1
GO: Biological Process	GO:0090494		dopamine uptake		0.004286	1	0.09281	0.8084	2	19	SLC22A1,SNCA
GO: Biological Process	GO:0043583		ear development		0.004365	1	0.09281	0.8084	7	393	TRIOBP,GRHL1,GSDME,SLC12A2,FGF10,FZD2,NOTCH1
GO: Biological Process	GO:0001775		cell activation		0.004391	1	0.09281	0.8084	18	1779	CGAS,IST1,UNC13D,PFDN1,RUNX2,LFNG,LGALS3,FZD7,IGF2,CD40LG,FES,PYGB,FGF10,SNCA,FZD2,CXCL12,NCK2,VAT1
GO: Biological Process	GO:0051952		regulation of amine transport		0.004554	1	0.09281	0.8084	4	129	DPYSL2,SLC12A2,SNCA,CXCL12
GO: Biological Process	GO:0046903		secretion		0.004601	1	0.09281	0.8084	18	1787	KDM5B,DPYSL2,GNPTAB,IST1,UNC13D,TNFRSF11A,SLC1A5,SYDE1,LGALS3,IGF2,SLC12A2,FES,PYGB,FGF10,SNCA,CXCL12,NOTCH1,VAT1
GO: Biological Process	GO:0046649		lymphocyte activation		0.004719	1	0.09281	0.8084	12	979	CGAS,UNC13D,PFDN1,RUNX2,LFNG,LGALS3,FZD7,IGF2,CD40LG,FGF10,CXCL12,NCK2
GO: Biological Process	GO:0060837		blood vessel endothelial cell differentiation		0.004747	1	0.09281	0.8084	2	20	FOXJ2,NOTCH1
GO: Biological Process	GO:0032495		response to muramyl dipeptide		0.004747	1	0.09281	0.8084	2	20	NOD1,NOTCH1
GO: Biological Process	GO:0090493		catecholamine uptake		0.004747	1	0.09281	0.8084	2	20	SLC22A1,SNCA
GO: Biological Process	GO:2001198		regulation of dendritic cell differentiation		0.004747	1	0.09281	0.8084	2	20	LGALS3,CD40LG
GO: Biological Process	GO:0032368		regulation of lipid transport		0.004845	1	0.09281	0.8084	5	211	KDM5B,DPYSL2,TNFRSF11A,SLC12A2,SNCA
GO: Biological Process	GO:0007015		actin filament organization		0.004857	1	0.09281	0.8084	8	507	TPM2,TRIOBP,ARHGEF18,MAP3K1,TMEFF2,LIMK1,CXCL12,NCK2
GO: Biological Process	GO:1900024		regulation of substrate adhesion-dependent cell spreading		0.004872	1	0.09281	0.8084	3	66	TRIOBP,UNC13D,RCC2
GO: Biological Process	GO:0001649		osteoblast differentiation		0.004879	1	0.09281	0.8084	6	302	ID3,RUNX2,IGF2,MRC2,NOTCH1,LRRC17
GO: Biological Process	GO:0043067		regulation of programmed cell death		0.004958	1	0.09281	0.8084	19	1944	ERCC3,FNTA,UNC5B,ID3,ARHGEF18,BCOR,MAP3K1,LGALS3,GSDME,NOD1,CSNK2A2,ARNT2,CD40LG,FGF10,SNCA,CXCL12,NOTCH1,NSMAF,NCK2
GO: Biological Process	GO:0051046		regulation of secretion		0.005011	1	0.09281	0.8084	11	861	KDM5B,DPYSL2,UNC13D,TNFRSF11A,LGALS3,SLC12A2,FES,FGF10,SNCA,CXCL12,NOTCH1
GO: Biological Process	GO:0045747		positive regulation of Notch signaling pathway		0.005081	1	0.09281	0.8084	3	67	LFNG,FGF10,NOTCH1
GO: Biological Process	GO:0031056		regulation of histone modification		0.00514	1	0.09281	0.8084	5	214	BCOR,JARID2,IGF2,CTCF,SNCA
GO: Biological Process	GO:0002233		leukocyte chemotaxis involved in immune response		0.005204	1	0.09281	0.8084	1	1	NSMAF
GO: Biological Process	GO:0035187		hatching behavior		0.005204	1	0.09281	0.8084	1	1	NOD1
GO: Biological Process	GO:1903803		L-glutamine import across plasma membrane		0.005204	1	0.09281	0.8084	1	1	SLC1A5
GO: Biological Process	GO:0046745		viral capsid secondary envelopment		0.005204	1	0.09281	0.8084	1	1	IST1
GO: Biological Process	GO:0090044		positive regulation of tubulin deacetylation		0.005204	1	0.09281	0.8084	1	1	FNTA
GO: Biological Process	GO:2000101		regulation of mammary stem cell proliferation		0.005204	1	0.09281	0.8084	1	1	LBH
GO: Biological Process	GO:2000103		positive regulation of mammary stem cell proliferation		0.005204	1	0.09281	0.8084	1	1	LBH
GO: Biological Process	GO:2000472		negative regulation of hematopoietic stem cell migration		0.005204	1	0.09281	0.8084	1	1	CXCL12
GO: Biological Process	GO:0050674		urothelial cell proliferation		0.005204	1	0.09281	0.8084	1	1	FGF10
GO: Biological Process	GO:0050675		regulation of urothelial cell proliferation		0.005204	1	0.09281	0.8084	1	1	FGF10
GO: Biological Process	GO:0050677		positive regulation of urothelial cell proliferation		0.005204	1	0.09281	0.8084	1	1	FGF10
GO: Biological Process	GO:0002174		mammary stem cell proliferation		0.005204	1	0.09281	0.8084	1	1	LBH
GO: Biological Process	GO:0010585		glutamine secretion		0.005204	1	0.09281	0.8084	1	1	SLC1A5
GO: Biological Process	GO:0051945		negative regulation of catecholamine uptake involved in synaptic transmission		0.005204	1	0.09281	0.8084	1	1	SNCA
GO: Biological Process	GO:0051622		negative regulation of norepinephrine uptake		0.005204	1	0.09281	0.8084	1	1	SNCA
GO: Biological Process	GO:0003182		coronary sinus valve morphogenesis		0.005204	1	0.09281	0.8084	1	1	NOTCH1
GO: Biological Process	GO:0003178		coronary sinus valve development		0.005204	1	0.09281	0.8084	1	1	NOTCH1
GO: Biological Process	GO:0045795		positive regulation of cell volume		0.005204	1	0.09281	0.8084	1	1	SLC12A2
GO: Biological Process	GO:0061115		lung proximal/distal axis specification		0.005204	1	0.09281	0.8084	1	1	FGF10
GO: Biological Process	GO:0071338		positive regulation of hair follicle cell proliferation		0.005204	1	0.09281	0.8084	1	1	FGF10
GO: Biological Process	GO:0003270		Notch signaling pathway involved in regulation of secondary heart field cardioblast proliferation		0.005204	1	0.09281	0.8084	1	1	NOTCH1
GO: Biological Process	GO:1904677		positive regulation of somatic stem cell division		0.005204	1	0.09281	0.8084	1	1	LBH
GO: Biological Process	GO:1905025		negative regulation of membrane repolarization during ventricular cardiac muscle cell action potential		0.005204	1	0.09281	0.8084	1	1	KCNE3
GO: Biological Process	GO:1903284		positive regulation of glutathione peroxidase activity		0.005204	1	0.09281	0.8084	1	1	SNCA
GO: Biological Process	GO:1903282		regulation of glutathione peroxidase activity		0.005204	1	0.09281	0.8084	1	1	SNCA
GO: Biological Process	GO:0016256		N-glycan processing to lysosome		0.005204	1	0.09281	0.8084	1	1	GNPTAB
GO: Biological Process	GO:0021552		midbrain-hindbrain boundary structural organization		0.005204	1	0.09281	0.8084	1	1	SLC7A6OS
GO: Biological Process	GO:0060496		mesenchymal-epithelial cell signaling involved in lung development		0.005204	1	0.09281	0.8084	1	1	FGF10
GO: Biological Process	GO:0060432		lung pattern specification process		0.005204	1	0.09281	0.8084	1	1	FGF10
GO: Biological Process	GO:0060436		bronchiole morphogenesis		0.005204	1	0.09281	0.8084	1	1	FGF10
GO: Biological Process	GO:2001136		negative regulation of endocytic recycling		0.005204	1	0.09281	0.8084	1	1	ARHGAP1
GO: Biological Process	GO:0042666		negative regulation of ectodermal cell fate specification		0.005204	1	0.09281	0.8084	1	1	FZD7
GO: Biological Process	GO:0051585		negative regulation of dopamine uptake involved in synaptic transmission		0.005204	1	0.09281	0.8084	1	1	SNCA
GO: Biological Process	GO:0045618		positive regulation of keratinocyte differentiation		0.005229	1	0.09281	0.8084	2	21	PLAAT4,NOTCH1
GO: Biological Process	GO:0002009		morphogenesis of an epithelium		0.005234	1	0.09281	0.8084	12	992	KDM5B,UNC5B,ZBTB4,MAP3K1,TMEFF2,FZD7,GRHL1,SLC12A2,FGF10,FZD2,CXCL12,NOTCH1
GO: Biological Process	GO:0045604		regulation of epidermal cell differentiation		0.005296	1	0.09344	0.8139	3	68	PLAAT4,GRHL1,NOTCH1
GO: Biological Process	GO:0032147		activation of protein kinase activity		0.005481	1	0.09456	0.8236	7	410	DUSP7,MAP3K1,NOD1,FBN1,COPS8,CD40LG,FGF10
GO: Biological Process	GO:0015837		amine transport		0.005487	1	0.09456	0.8236	4	136	DPYSL2,SLC12A2,SNCA,CXCL12
GO: Biological Process	GO:0010648		negative regulation of cell communication		0.005496	1	0.09456	0.8236	18	1818	HIC1,UNC5B,CNMD,DUSP7,RUNX2,HTRA4,BCOR,LFNG,LGALS3,PIK3IP1,FBN1,CSNK2A2,LBH,FGF10,SNCA,CXCL12,NOTCH1,NCK2
GO: Biological Process	GO:0033043		regulation of organelle organization		0.005514	1	0.09456	0.8236	15	1397	TRIOBP,ARHGEF18,SYDE1,MAP3K1,TMEFF2,JARID2,LIMK1,IGF2,CTCF,CSNK2A2,FES,SNCA,CXCL12,NCK2,VAT1
GO: Biological Process	GO:0060443		mammary gland morphogenesis		0.005516	1	0.09456	0.8236	3	69	KDM5B,SLC12A2,FGF10
GO: Biological Process	GO:2000027		regulation of animal organ morphogenesis		0.005553	1	0.09456	0.8236	5	218	RUNX2,FZD7,FGF10,FZD2,NOTCH1
GO: Biological Process	GO:0023057		negative regulation of signaling		0.005558	1	0.09456	0.8236	18	1820	HIC1,UNC5B,CNMD,DUSP7,RUNX2,HTRA4,BCOR,LFNG,LGALS3,PIK3IP1,FBN1,CSNK2A2,LBH,FGF10,SNCA,CXCL12,NOTCH1,NCK2
GO: Biological Process	GO:0033674		positive regulation of kinase activity		0.005582	1	0.09456	0.8236	10	751	DUSP7,TNFRSF11A,MAP3K1,NOD1,FBN1,IGF2,COPS8,CD40LG,FGF10,SNCA
GO: Biological Process	GO:0002521		leukocyte differentiation		0.005633	1	0.09495	0.8271	10	752	TNFRSF11A,RUNX2,SLC7A7,LFNG,LGALS3,FZD7,FBN1,CD40LG,FES,LRRC17
GO: Biological Process	GO:0030516		regulation of axon extension		0.005776	1	0.09687	0.8438	4	138	DPYSL2,SEMA3G,LIMK1,CXCL12
GO: Biological Process	GO:0042490		mechanoreceptor differentiation		0.005923	1	0.09887	0.8612	4	139	TRIOBP,GSDME,FZD2,NOTCH1
GO: Biological Process	GO:0051094		positive regulation of developmental process		0.006168	1	0.1015	0.8837	17	1695	KDM5B,PLAAT4,CGAS,IST1,TRIOBP,UNC13D,RUNX2,SYDE1,LGALS3,LIMK1,IGF2,CD40LG,FES,LBH,FGF10,CXCL12,NOTCH1
GO: Biological Process	GO:0071560		cellular response to transforming growth factor beta stimulus		0.006242	1	0.1015	0.8837	6	318	COL4A2,FNTA,ARHGEF18,HTRA4,MAP3K1,FBN1
GO: Biological Process	GO:0042110		T cell activation		0.006253	1	0.1015	0.8837	9	644	CGAS,RUNX2,LFNG,LGALS3,FZD7,IGF2,CD40LG,CXCL12,NCK2
GO: Biological Process	GO:0048883		neuromast primordium migration		0.006257	1	0.1015	0.8837	2	23	FGF10,CXCL12
GO: Biological Process	GO:0006349		regulation of gene expression by genomic imprinting		0.006257	1	0.1015	0.8837	2	23	IGF2,CTCF
GO: Biological Process	GO:0048920		posterior lateral line neuromast primordium migration		0.006257	1	0.1015	0.8837	2	23	FGF10,CXCL12
GO: Biological Process	GO:2000113		negative regulation of cellular macromolecule biosynthetic process		0.006354	1	0.1025	0.8931	18	1844	KDM5B,HIC1,ZNF423,ZBTB4,ID3,RUNX2,BCOR,BAHD1,JARID2,TFCP2L1,IGF2,CTCF,MSL3,LBH,SNCA,NOTCH1,NCK2,ZNF124
GO: Biological Process	GO:0006283		transcription-coupled nucleotide-excision repair		0.006452	1	0.1036	0.9026	3	73	ERCC3,HMGN1,COPS8
GO: Biological Process	GO:0051047		positive regulation of secretion		0.006715	1	0.1073	0.935	7	426	DPYSL2,UNC13D,TNFRSF11A,LGALS3,SLC12A2,SNCA,CXCL12
GO: Biological Process	GO:0007411		axon guidance		0.006798	1	0.1077	0.9385	7	427	DPYSL2,UNC5B,SEMA3G,ARNT2,CXCL12,NOTCH1,LRRC17
GO: Biological Process	GO:0050930		induction of positive chemotaxis		0.006803	1	0.1077	0.9385	2	24	FGF10,CXCL12
GO: Biological Process	GO:0043085		positive regulation of catalytic activity		0.006836	1	0.1078	0.9387	17	1713	PLAAT4,FNTA,DUSP7,HMGN1,TNFRSF11A,RCC2,SYDE1,MAP3K1,ARHGAP1,NOD1,FBN1,IGF2,COPS8,CD40LG,FGF10,SNCA,FZD2
GO: Biological Process	GO:0097485		neuron projection guidance		0.006883	1	0.108	0.9407	7	428	DPYSL2,UNC5B,SEMA3G,ARNT2,CXCL12,NOTCH1,LRRC17
GO: Biological Process	GO:0010812		negative regulation of cell-substrate adhesion		0.006952	1	0.1086	0.9459	3	75	RCC2,FZD7,NOTCH1
GO: Biological Process	GO:0071559		response to transforming growth factor beta		0.007019	1	0.1091	0.9506	6	326	COL4A2,FNTA,ARHGEF18,HTRA4,MAP3K1,FBN1
GO: Biological Process	GO:0090066		regulation of anatomical structure size		0.007092	1	0.1098	0.956	9	657	DPYSL2,IST1,TRIOBP,SEMA3G,MAP3K1,LIMK1,SLC12A2,CXCL12,NCK2
GO: Biological Process	GO:2000191		regulation of fatty acid transport		0.007211	1	0.1102	0.9598	3	76	DPYSL2,TNFRSF11A,SNCA
GO: Biological Process	GO:0050922		negative regulation of chemotaxis		0.007211	1	0.1102	0.9598	3	76	SEMA3G,CXCL12,NOTCH1
GO: Biological Process	GO:0007265		Ras protein signal transduction		0.007316	1	0.1102	0.9598	7	433	ARHGEF18,SYDE1,ARHGAP1,LIMK1,ICMT,FGF10,NOTCH1
GO: Biological Process	GO:0090596		sensory organ morphogenesis		0.007329	1	0.1102	0.9598	8	544	TRIOBP,HMGN1,BCOR,GSDME,FBN1,SLC12A2,FGF10,FZD2
GO: Biological Process	GO:0046620		regulation of organ growth		0.007369	1	0.1102	0.9598	4	148	JARID2,IGF2,COL14A1,NOTCH1
GO: Biological Process	GO:0009886		post-embryonic animal morphogenesis		0.00737	1	0.1102	0.9598	2	25	HMGN1,FBN1
GO: Biological Process	GO:1901522		positive regulation of transcription from RNA polymerase II promoter involved in cellular response to chemical stimulus		0.00737	1	0.1102	0.9598	2	25	RUNX2,NOTCH1
GO: Biological Process	GO:0030155		regulation of cell adhesion		0.007379	1	0.1102	0.9598	11	908	TRIOBP,UNC13D,RCC2,LGALS3,FZD7,IGF2,CD40LG,FES,CXCL12,NOTCH1,NCK2
GO: Biological Process	GO:0051148		negative regulation of muscle cell differentiation		0.007476	1	0.1107	0.964	3	77	FZD7,IGF2,NOTCH1
GO: Biological Process	GO:0002548		monocyte chemotaxis		0.007476	1	0.1107	0.964	3	77	TNFRSF11A,LGALS3,CXCL12
GO: Biological Process	GO:0031057		negative regulation of histone modification		0.007746	1	0.1139	0.9921	3	78	BCOR,JARID2,SNCA
GO: Biological Process	GO:0051240		positive regulation of multicellular organismal process		0.007761	1	0.1139	0.9921	18	1881	KDM5B,PLAAT4,CNMD,CGAS,IST1,TNFRSF11A,RUNX2,SYDE1,LGALS3,LIMK1,NOD1,IGF2,CD40LG,FES,LBH,FGF10,CXCL12,NOTCH1
GO: Biological Process	GO:0030278		regulation of ossification		0.007898	1	0.1154	1	4	151	CNMD,RUNX2,BCOR,NOTCH1
GO: Biological Process	GO:0007179		transforming growth factor beta receptor signaling pathway		0.007976	1	0.1161	1	5	238	FNTA,ARHGEF18,HTRA4,MAP3K1,FBN1
GO: Biological Process	GO:0045682		regulation of epidermis development		0.008022	1	0.1162	1	3	79	PLAAT4,GRHL1,NOTCH1
GO: Biological Process	GO:1903530		regulation of secretion by cell		0.008067	1	0.1164	1	10	793	KDM5B,DPYSL2,UNC13D,TNFRSF11A,LGALS3,SLC12A2,FES,SNCA,CXCL12,NOTCH1
GO: Biological Process	GO:0015718		monocarboxylic acid transport		0.008536	1	0.1176	1	5	242	DPYSL2,TNFRSF11A,SLC1A5,SLC12A2,SNCA
GO: Biological Process	GO:0014048		regulation of glutamate secretion		0.008565	1	0.1176	1	2	27	DPYSL2,SNCA
GO: Biological Process	GO:0045927		positive regulation of growth		0.00878	1	0.1176	1	6	342	IST1,LIMK1,TFCP2L1,IGF2,CXCL12,NOTCH1
GO: Biological Process	GO:1905952		regulation of lipid localization		0.008827	1	0.1176	1	5	244	KDM5B,DPYSL2,TNFRSF11A,SLC12A2,SNCA
GO: Biological Process	GO:0000122		negative regulation of transcription by RNA polymerase II		0.009013	1	0.1176	1	12	1065	HIC1,ZBTB4,ID3,BCOR,JARID2,TFCP2L1,IGF2,CTCF,SNCA,NOTCH1,NCK2,ZNF124
GO: Biological Process	GO:0071495		cellular response to endogenous stimulus		0.00908	1	0.1176	1	18	1911	COL4A2,KDM5B,FNTA,ZNF423,PAQR8,ARHGEF18,RUNX2,HTRA4,MAP3K1,NOD1,FBN1,IGF2,LBH,FGF10,SNCA,FZD2,NOTCH1,DYNC1I2
GO: Biological Process	GO:0048639		positive regulation of developmental growth		0.009124	1	0.1176	1	5	246	IST1,LIMK1,IGF2,CXCL12,NOTCH1
GO: Biological Process	GO:0045765		regulation of angiogenesis		0.009252	1	0.1176	1	7	453	FOXJ2,COL4A2,UNC5B,CNMD,LGALS3,IGF2,SLC12A2
GO: Biological Process	GO:0048588		developmental cell growth		0.00977	1	0.1176	1	6	350	DPYSL2,IST1,SEMA3G,LIMK1,COL14A1,CXCL12
GO: Biological Process	GO:0015711		organic anion transport		0.00979	1	0.1176	1	7	458	SLC25A24,DPYSL2,TNFRSF11A,SLC7A7,SLC1A5,SLC12A2,SNCA
GO: Biological Process	GO:0048569		post-embryonic animal organ development		0.00984	1	0.1176	1	2	29	HMGN1,FBN1
GO: Biological Process	GO:0002836		positive regulation of response to tumor cell		0.00984	1	0.1176	1	2	29	GSDME,CD40LG
GO: Biological Process	GO:0002839		positive regulation of immune response to tumor cell		0.00984	1	0.1176	1	2	29	GSDME,CD40LG
GO: Biological Process	GO:0050434		positive regulation of viral transcription		0.00984	1	0.1176	1	2	29	MAP3K1,NOTCH1
GO: Biological Process	GO:0015740		C4-dicarboxylate transport		0.00984	1	0.1176	1	2	29	SLC1A5,SLC12A2
GO: Biological Process	GO:0045606		positive regulation of epidermal cell differentiation		0.00984	1	0.1176	1	2	29	PLAAT4,NOTCH1
GO: Biological Process	GO:2000737		negative regulation of stem cell differentiation		0.00984	1	0.1176	1	2	29	LBH,NOTCH1
GO: Biological Process	GO:0050673		epithelial cell proliferation		0.009951	1	0.1176	1	8	574	KDM5B,CNMD,HMGN1,FZD7,IGF2,FGF10,CXCL12,NOTCH1
GO: Biological Process	GO:0001944		vasculature development		0.009984	1	0.1176	1	13	1215	FOXJ2,COL4A2,ENOX1,DCTN5,UNC5B,CNMD,SYDE1,LGALS3,IGF2,SLC12A2,FGF10,CXCL12,NOTCH1
GO: Biological Process	GO:0015850		organic hydroxy compound transport		0.01016	1	0.1176	1	6	353	KDM5B,LGALS3,SLC22A1,SERAC1,SNCA,CXCL12
GO: Biological Process	GO:0010810		regulation of cell-substrate adhesion		0.01022	1	0.1176	1	5	253	TRIOBP,UNC13D,RCC2,FZD7,NOTCH1
GO: Biological Process	GO:0060284		regulation of cell development		0.01022	1	0.1176	1	9	697	IST1,TRIOBP,UNC13D,SEMA3G,RCC2,LIMK1,FBN1,CXCL12,NOTCH1
GO: Biological Process	GO:0070352		positive regulation of white fat cell proliferation		0.01033	1	0.1176	1	1	2	FGF10
GO: Biological Process	GO:0060915		mesenchymal cell differentiation involved in lung development		0.01033	1	0.1176	1	1	2	FGF10
GO: Biological Process	GO:0000415		negative regulation of histone H3-K36 methylation		0.01033	1	0.1176	1	1	2	BCOR
GO: Biological Process	GO:0061528		aspartate secretion		0.01033	1	0.1176	1	1	2	SLC12A2
GO: Biological Process	GO:0150073		regulation of protein-glutamine gamma-glutamyltransferase activity		0.01033	1	0.1176	1	1	2	PLAAT4
GO: Biological Process	GO:0150074		positive regulation of protein-glutamine gamma-glutamyltransferase activity		0.01033	1	0.1176	1	1	2	PLAAT4
GO: Biological Process	GO:1901189		positive regulation of ephrin receptor signaling pathway		0.01033	1	0.1176	1	1	2	NOTCH1
GO: Biological Process	GO:0110059		negative regulation of blood vessel endothelial cell differentiation		0.01033	1	0.1176	1	1	2	FOXJ2
GO: Biological Process	GO:0070171		negative regulation of tooth mineralization		0.01033	1	0.1176	1	1	2	BCOR
GO: Biological Process	GO:0046499		S-adenosylmethioninamine metabolic process		0.01033	1	0.1176	1	1	2	ICMT
GO: Biological Process	GO:1902367		negative regulation of Notch signaling pathway involved in somitogenesis		0.01033	1	0.1176	1	1	2	LFNG
GO: Biological Process	GO:0072750		cellular response to leptomycin B		0.01033	1	0.1176	1	1	2	ID3
GO: Biological Process	GO:2000470		positive regulation of peroxidase activity		0.01033	1	0.1176	1	1	2	SNCA
GO: Biological Process	GO:0048337		positive regulation of mesodermal cell fate specification		0.01033	1	0.1176	1	1	2	NOTCH1
GO: Biological Process	GO:0098658		inorganic anion import across plasma membrane		0.01033	1	0.1176	1	1	2	SLC12A2
GO: Biological Process	GO:0060879		semicircular canal fusion		0.01033	1	0.1176	1	1	2	FGF10
GO: Biological Process	GO:0060843		venous endothelial cell differentiation		0.01033	1	0.1176	1	1	2	NOTCH1
GO: Biological Process	GO:0060595		fibroblast growth factor receptor signaling pathway involved in mammary gland specification		0.01033	1	0.1176	1	1	2	FGF10
GO: Biological Process	GO:0051621		regulation of norepinephrine uptake		0.01033	1	0.1176	1	1	2	SNCA
GO: Biological Process	GO:0003169		coronary vein morphogenesis		0.01033	1	0.1176	1	1	2	NOTCH1
GO: Biological Process	GO:0045720		negative regulation of integrin biosynthetic process		0.01033	1	0.1176	1	1	2	TMEFF2
GO: Biological Process	GO:0035543		positive regulation of SNARE complex assembly		0.01033	1	0.1176	1	1	2	SNCA
GO: Biological Process	GO:0007624		ultradian rhythm		0.01033	1	0.1176	1	1	2	ENOX1
GO: Biological Process	GO:0003252		negative regulation of cell proliferation involved in heart valve morphogenesis		0.01033	1	0.1176	1	1	2	NOTCH1
GO: Biological Process	GO:0071336		regulation of hair follicle cell proliferation		0.01033	1	0.1176	1	1	2	FGF10
GO: Biological Process	GO:0070075		tear secretion		0.01033	1	0.1176	1	1	2	FGF10
GO: Biological Process	GO:1904675		regulation of somatic stem cell division		0.01033	1	0.1176	1	1	2	LBH
GO: Biological Process	GO:1904674		positive regulation of somatic stem cell population maintenance		0.01033	1	0.1176	1	1	2	LBH
GO: Biological Process	GO:1903285		positive regulation of hydrogen peroxide catabolic process		0.01033	1	0.1176	1	1	2	SNCA
GO: Biological Process	GO:2000521		negative regulation of immunological synapse formation		0.01033	1	0.1176	1	1	2	LGALS3
GO: Biological Process	GO:0060661		submandibular salivary gland formation		0.01033	1	0.1176	1	1	2	FGF10
GO: Biological Process	GO:0060667		branch elongation involved in salivary gland morphogenesis		0.01033	1	0.1176	1	1	2	FGF10
GO: Biological Process	GO:0060615		mammary gland bud formation		0.01033	1	0.1176	1	1	2	FGF10
GO: Biological Process	GO:0072356		chromosome passenger complex localization to kinetochore		0.01033	1	0.1176	1	1	2	RCC2
GO: Biological Process	GO:0071812		positive regulation of fever generation by positive regulation of prostaglandin secretion		0.01033	1	0.1176	1	1	2	TNFRSF11A
GO: Biological Process	GO:0021531		spinal cord radial glial cell differentiation		0.01033	1	0.1176	1	1	2	NOTCH1
GO: Biological Process	GO:0071848		positive regulation of ERK1 and ERK2 cascade via TNFSF11-mediated signaling		0.01033	1	0.1176	1	1	2	TNFRSF11A
GO: Biological Process	GO:1901344		response to leptomycin B		0.01033	1	0.1176	1	1	2	ID3
GO: Biological Process	GO:0060495		cell-cell signaling involved in lung development		0.01033	1	0.1176	1	1	2	FGF10
GO: Biological Process	GO:1904450		positive regulation of aspartate secretion		0.01033	1	0.1176	1	1	2	SLC12A2
GO: Biological Process	GO:1904448		regulation of aspartate secretion		0.01033	1	0.1176	1	1	2	SLC12A2
GO: Biological Process	GO:0043009		chordate embryonic development		0.01038	1	0.1178	1	13	1221	ADAMTS3,GNPTAB,RUNX2,BCOR,SYDE1,LFNG,IGF2,ICMT,SLC7A6OS,ARNT2,LBH,FZD2,NOTCH1
GO: Biological Process	GO:0051957		positive regulation of amino acid transport		0.01051	1	0.1181	1	2	30	DPYSL2,SLC12A2
GO: Biological Process	GO:0070076		histone lysine demethylation		0.01051	1	0.1181	1	2	30	KDM5B,JARID2
GO: Biological Process	GO:0031061		negative regulation of histone methylation		0.01051	1	0.1181	1	2	30	BCOR,JARID2
GO: Biological Process	GO:1901342		regulation of vasculature development		0.01058	1	0.1185	1	7	465	FOXJ2,COL4A2,UNC5B,CNMD,LGALS3,IGF2,SLC12A2
GO: Biological Process	GO:0051928		positive regulation of calcium ion transport		0.0107	1	0.1186	1	4	165	KCNE3,LGALS3,SNCA,CXCL12
GO: Biological Process	GO:1990138		neuron projection extension		0.01071	1	0.1186	1	5	256	DPYSL2,IST1,SEMA3G,LIMK1,CXCL12
GO: Biological Process	GO:0150104		transport across blood-brain barrier		0.01077	1	0.1186	1	3	88	SLC1A5,SLC12A2,SLC22A1
GO: Biological Process	GO:0042074		cell migration involved in gastrulation		0.01077	1	0.1186	1	3	88	ZBTB4,FZD7,CXCL12
GO: Biological Process	GO:0003281		ventricular septum development		0.01077	1	0.1186	1	3	88	DCTN5,FZD2,NOTCH1
GO: Biological Process	GO:0048863		stem cell differentiation		0.01082	1	0.1188	1	7	467	SEMA3G,RUNX2,RCC2,JARID2,LBH,FGF10,NOTCH1
GO: Biological Process	GO:0005975		carbohydrate metabolic process		0.01096	1	0.1199	1	9	705	GLB1L,GNPTAB,GAL3ST4,ST8SIA3,FBN1,IGF2,PYGB,SNCA,SDS
GO: Biological Process	GO:0032271		regulation of protein polymerization		0.01105	1	0.1199	1	5	258	TRIOBP,MAP3K1,FES,SNCA,NCK2
GO: Biological Process	GO:0010232		vascular transport		0.0111	1	0.1199	1	3	89	SLC1A5,SLC12A2,SLC22A1
GO: Biological Process	GO:0031060		regulation of histone methylation		0.0111	1	0.1199	1	3	89	BCOR,JARID2,CTCF
GO: Biological Process	GO:0031327		negative regulation of cellular biosynthetic process		0.01111	1	0.1199	1	18	1951	KDM5B,HIC1,ZNF423,ZBTB4,ID3,RUNX2,BCOR,BAHD1,JARID2,TFCP2L1,IGF2,CTCF,MSL3,LBH,SNCA,NOTCH1,NCK2,ZNF124
GO: Biological Process	GO:0042476		odontogenesis		0.01114	1	0.1199	1	4	167	ID3,RUNX2,BCOR,FGF10
GO: Biological Process	GO:0060444		branching involved in mammary gland duct morphogenesis		0.0112	1	0.1199	1	2	31	KDM5B,SLC12A2
GO: Biological Process	GO:0090280		positive regulation of calcium ion import		0.0112	1	0.1199	1	2	31	LGALS3,CXCL12
GO: Biological Process	GO:0000165		MAPK cascade		0.01123	1	0.1199	1	12	1097	DUSP7,TNFRSF11A,MAP3K1,FZD7,GSDME,NOD1,IGF2,CD40LG,LBH,FGF10,CXCL12,NOTCH1
GO: Biological Process	GO:0043549		regulation of kinase activity		0.0113	1	0.1203	1	12	1098	DUSP7,TNFRSF11A,MAP3K1,PIK3IP1,NOD1,FBN1,IGF2,COPS8,CD40LG,FGF10,SNCA,NCK2
GO: Biological Process	GO:0060027		convergent extension involved in gastrulation		0.01144	1	0.121	1	3	90	ZBTB4,FZD7,FZD2
GO: Biological Process	GO:0050918		positive chemotaxis		0.01144	1	0.121	1	3	90	LGALS3,FGF10,CXCL12
GO: Biological Process	GO:0046942		carboxylic acid transport		0.01155	1	0.1216	1	6	363	DPYSL2,TNFRSF11A,SLC7A7,SLC1A5,SLC12A2,SNCA
GO: Biological Process	GO:1902275		regulation of chromatin organization		0.01157	1	0.1216	1	5	261	BCOR,JARID2,IGF2,CTCF,SNCA
GO: Biological Process	GO:0097190		apoptotic signaling pathway		0.01163	1	0.1219	1	9	712	HIC1,UNC5B,BCOR,LGALS3,GSDME,CSNK2A2,FGF10,CXCL12,NCK2
GO: Biological Process	GO:0043507		positive regulation of JUN kinase activity		0.01179	1	0.1227	1	3	91	TNFRSF11A,MAP3K1,CD40LG
GO: Biological Process	GO:0015800		acidic amino acid transport		0.01179	1	0.1227	1	3	91	DPYSL2,SLC12A2,SNCA
GO: Biological Process	GO:0008285		negative regulation of cell population proliferation		0.01183	1	0.1228	1	11	971	PLAAT4,CNMD,LGALS3,JARID2,GSDME,COPS8,CTCF,FGF10,CXCL12,NOTCH1,NCK2
GO: Biological Process	GO:0016577		histone demethylation		0.0119	1	0.1228	1	2	32	KDM5B,JARID2
GO: Biological Process	GO:0045662		negative regulation of myoblast differentiation		0.0119	1	0.1228	1	2	32	ID3,NOTCH1
GO: Biological Process	GO:0009792		embryo development ending in birth or egg hatching		0.012	1	0.1234	1	13	1244	ADAMTS3,GNPTAB,RUNX2,BCOR,SYDE1,LFNG,IGF2,ICMT,SLC7A6OS,ARNT2,LBH,FZD2,NOTCH1
GO: Biological Process	GO:0014031		mesenchymal cell development		0.01207	1	0.1238	1	4	171	SEMA3G,RCC2,LBH,NOTCH1
GO: Biological Process	GO:0070374		positive regulation of ERK1 and ERK2 cascade		0.01211	1	0.1239	1	5	264	TNFRSF11A,NOD1,FGF10,CXCL12,NOTCH1
GO: Biological Process	GO:0003231		cardiac ventricle development		0.01231	1	0.1255	1	4	172	DCTN5,ARNT2,FZD2,NOTCH1
GO: Biological Process	GO:0045859		regulation of protein kinase activity		0.01244	1	0.126	1	11	978	DUSP7,TNFRSF11A,MAP3K1,NOD1,FBN1,IGF2,COPS8,CD40LG,FGF10,SNCA,NCK2
GO: Biological Process	GO:0051056		regulation of small GTPase mediated signal transduction		0.01244	1	0.126	1	6	369	ARHGEF18,SYDE1,ARHGAP1,ICMT,FGF10,NOTCH1
GO: Biological Process	GO:0071900		regulation of protein serine/threonine kinase activity		0.01263	1	0.1268	1	8	599	DUSP7,TNFRSF11A,MAP3K1,NOD1,IGF2,CD40LG,FGF10,SNCA
GO: Biological Process	GO:0060740		prostate gland epithelium morphogenesis		0.01263	1	0.1268	1	2	33	FGF10,NOTCH1
GO: Biological Process	GO:0015874		norepinephrine transport		0.01263	1	0.1268	1	2	33	SLC22A1,SNCA
GO: Biological Process	GO:0030900		forebrain development		0.01286	1	0.1288	1	8	601	DPYSL2,PFDN1,IGF2,CSNK2A2,ARNT2,FGF10,CXCL12,NOTCH1
GO: Biological Process	GO:0044089		positive regulation of cellular component biogenesis		0.01298	1	0.1293	1	8	602	ERCC3,FNBP1L,MAP3K1,LGALS3,LIMK1,FES,SNCA,NCK2
GO: Biological Process	GO:0007155		cell adhesion		0.01299	1	0.1293	1	16	1686	TRIOBP,UNC13D,RCC2,LGALS3,TMEFF2,FZD7,BMX,FBN1,IGF2,ARNT2,CD40LG,FES,COL14A1,CXCL12,NOTCH1,NCK2
GO: Biological Process	GO:0035265		organ growth		0.01305	1	0.1293	1	5	269	JARID2,IGF2,COL14A1,FGF10,NOTCH1
GO: Biological Process	GO:0022604		regulation of cell morphogenesis		0.01306	1	0.1293	1	6	373	TRIOBP,ARHGEF18,UNC13D,FMNL2,RCC2,FES
GO: Biological Process	GO:0002684		positive regulation of immune system process		0.01315	1	0.1296	1	13	1259	CGAS,UNC13D,LGALS3,LIMK1,BMX,GSDME,NOD1,IGF2,CD40LG,FES,FGF10,CXCL12,NCK2
GO: Biological Process	GO:0006482		protein demethylation		0.01337	1	0.1296	1	2	34	KDM5B,JARID2
GO: Biological Process	GO:0008214		protein dealkylation		0.01337	1	0.1296	1	2	34	KDM5B,JARID2
GO: Biological Process	GO:0045684		positive regulation of epidermis development		0.01337	1	0.1296	1	2	34	PLAAT4,NOTCH1
GO: Biological Process	GO:0046578		regulation of Ras protein signal transduction		0.01344	1	0.1296	1	5	271	ARHGEF18,SYDE1,ICMT,FGF10,NOTCH1
GO: Biological Process	GO:1903508		positive regulation of nucleic acid-templated transcription		0.01348	1	0.1296	1	17	1841	FOXJ2,ZNF423,HMGN1,RUNX2,MAP3K1,FZD7,GRHL1,TFCP2L1,IGF2,CTCF,SPIN1,ARNT2,LBH,FGF10,FZD2,NOTCH1,NCK2
GO: Biological Process	GO:0045893		positive regulation of transcription, DNA-templated		0.01348	1	0.1296	1	17	1841	FOXJ2,ZNF423,HMGN1,RUNX2,MAP3K1,FZD7,GRHL1,TFCP2L1,IGF2,CTCF,SPIN1,ARNT2,LBH,FGF10,FZD2,NOTCH1,NCK2
GO: Biological Process	GO:1902680		positive regulation of RNA biosynthetic process		0.01355	1	0.1296	1	17	1842	FOXJ2,ZNF423,HMGN1,RUNX2,MAP3K1,FZD7,GRHL1,TFCP2L1,IGF2,CTCF,SPIN1,ARNT2,LBH,FGF10,FZD2,NOTCH1,NCK2
GO: Biological Process	GO:0001525		angiogenesis		0.01361	1	0.1296	1	10	859	FOXJ2,COL4A2,UNC5B,CNMD,LGALS3,IGF2,SLC12A2,FGF10,CXCL12,NOTCH1
GO: Biological Process	GO:0048729		tissue morphogenesis		0.01364	1	0.1296	1	13	1265	COL4A2,KDM5B,UNC5B,ZBTB4,MAP3K1,TMEFF2,FZD7,GRHL1,SLC12A2,FGF10,FZD2,CXCL12,NOTCH1
GO: Biological Process	GO:0007409		axonogenesis		0.01373	1	0.1296	1	9	732	DPYSL2,UNC5B,IST1,SEMA3G,LIMK1,ARNT2,CXCL12,NOTCH1,LRRC17
GO: Biological Process	GO:0048534		hematopoietic or lymphoid organ development		0.01397	1	0.1296	1	15	1554	TNFRSF11A,RUNX2,SLC7A7,LFNG,LGALS3,FZD7,JARID2,FBN1,SLC7A6OS,CD40LG,FES,FGF10,CXCL12,NOTCH1,LRRC17
GO: Biological Process	GO:1905268		negative regulation of chromatin organization		0.01399	1	0.1296	1	3	97	BCOR,JARID2,SNCA
GO: Biological Process	GO:0051937		catecholamine transport		0.01399	1	0.1296	1	3	97	SLC22A1,SNCA,CXCL12
GO: Biological Process	GO:0001568		blood vessel development		0.01403	1	0.1296	1	12	1131	FOXJ2,COL4A2,DCTN5,UNC5B,CNMD,SYDE1,LGALS3,IGF2,SLC12A2,FGF10,CXCL12,NOTCH1
GO: Biological Process	GO:0060512		prostate gland morphogenesis		0.01413	1	0.1296	1	2	35	FGF10,NOTCH1
GO: Biological Process	GO:0031069		hair follicle morphogenesis		0.01413	1	0.1296	1	2	35	FGF10,NOTCH1
GO: Biological Process	GO:0060326		cell chemotaxis		0.0142	1	0.1296	1	6	380	TNFRSF11A,LGALS3,SLC12A2,CXCL12,NOTCH1,NSMAF
GO: Biological Process	GO:0007389		pattern specification process		0.01423	1	0.1296	1	10	865	ZBTB4,RUNX2,BCOR,LFNG,IGF2,SLC7A6OS,SLC22A1,FGF10,FZD2,NOTCH1
GO: Biological Process	GO:0043405		regulation of MAP kinase activity		0.01453	1	0.1296	1	6	382	DUSP7,TNFRSF11A,MAP3K1,NOD1,CD40LG,FGF10
GO: Biological Process	GO:0007498		mesoderm development		0.0148	1	0.1296	1	7	497	COL4A2,ZBTB4,FZD7,BMX,FZD2,CXCL12,NOTCH1
GO: Biological Process	GO:0042098		T cell proliferation		0.01485	1	0.1296	1	5	278	LGALS3,IGF2,CD40LG,CXCL12,NCK2
GO: Biological Process	GO:0046651		lymphocyte proliferation		0.01488	1	0.1296	1	6	384	LGALS3,IGF2,CD40LG,FGF10,CXCL12,NCK2
GO: Biological Process	GO:0002064		epithelial cell development		0.01488	1	0.1296	1	6	384	CNMD,TRIOBP,MAP3K1,GRHL1,TFCP2L1,NOTCH1
GO: Biological Process	GO:0098810		neurotransmitter reuptake		0.01492	1	0.1296	1	2	36	SLC22A1,SNCA
GO: Biological Process	GO:0010818		T cell chemotaxis		0.01492	1	0.1296	1	2	36	SLC12A2,CXCL12
GO: Biological Process	GO:0070168		negative regulation of biomineral tissue development		0.01492	1	0.1296	1	2	36	BCOR,NOTCH1
GO: Biological Process	GO:0051497		negative regulation of stress fiber assembly		0.01492	1	0.1296	1	2	36	ARHGEF18,TMEFF2
GO: Biological Process	GO:0050927		positive regulation of positive chemotaxis		0.01492	1	0.1296	1	2	36	FGF10,CXCL12
GO: Biological Process	GO:0042659		regulation of cell fate specification		0.01492	1	0.1296	1	2	36	FZD7,NOTCH1
GO: Biological Process	GO:0031175		neuron projection development		0.01509	1	0.1296	1	14	1424	DPYSL2,UNC5B,IST1,TRIOBP,SEMA3G,LIMK1,ARNT2,FES,HERC1,CXCL12,NOTCH1,DYNC1I2,NCK2,LRRC17
GO: Biological Process	GO:0050671		positive regulation of lymphocyte proliferation		0.01542	1	0.1296	1	4	184	IGF2,CD40LG,FGF10,NCK2
GO: Biological Process	GO:1904307		response to desipramine		0.01545	1	0.1296	1	1	3	SNCA
GO: Biological Process	GO:0001715		ectodermal cell fate specification		0.01545	1	0.1296	1	1	3	FZD7
GO: Biological Process	GO:1903765		negative regulation of potassium ion export across plasma membrane		0.01545	1	0.1296	1	1	3	KCNE3
GO: Biological Process	GO:1903769		negative regulation of cell proliferation in bone marrow		0.01545	1	0.1296	1	1	3	LGALS3
GO: Biological Process	GO:0070494		regulation of thrombin-activated receptor signaling pathway		0.01545	1	0.1296	1	1	3	SNCA
GO: Biological Process	GO:0070495		negative regulation of thrombin-activated receptor signaling pathway		0.01545	1	0.1296	1	1	3	SNCA
GO: Biological Process	GO:1901187		regulation of ephrin receptor signaling pathway		0.01545	1	0.1296	1	1	3	NOTCH1
GO: Biological Process	GO:0110057		regulation of blood vessel endothelial cell differentiation		0.01545	1	0.1296	1	1	3	FOXJ2
GO: Biological Process	GO:2000974		negative regulation of pro-B cell differentiation		0.01545	1	0.1296	1	1	3	NOTCH1
GO: Biological Process	GO:1903614		negative regulation of protein tyrosine phosphatase activity		0.01545	1	0.1296	1	1	3	LGALS3
GO: Biological Process	GO:0014064		positive regulation of serotonin secretion		0.01545	1	0.1296	1	1	3	LGALS3
GO: Biological Process	GO:1905447		negative regulation of mitochondrial ATP synthesis coupled electron transport		0.01545	1	0.1296	1	1	3	SNCA
GO: Biological Process	GO:0006481		C-terminal protein methylation		0.01545	1	0.1296	1	1	3	ICMT
GO: Biological Process	GO:2000468		regulation of peroxidase activity		0.01545	1	0.1296	1	1	3	SNCA
GO: Biological Process	GO:0061344		regulation of cell adhesion involved in heart morphogenesis		0.01545	1	0.1296	1	1	3	NOTCH1
GO: Biological Process	GO:0060086		circadian temperature homeostasis		0.01545	1	0.1296	1	1	3	TNFRSF11A
GO: Biological Process	GO:1902263		apoptotic process involved in embryonic digit morphogenesis		0.01545	1	0.1296	1	1	3	NOTCH1
GO: Biological Process	GO:1901664		regulation of NAD+ ADP-ribosyltransferase activity		0.01545	1	0.1296	1	1	3	HMGN1
GO: Biological Process	GO:1901666		positive regulation of NAD+ ADP-ribosyltransferase activity		0.01545	1	0.1296	1	1	3	HMGN1
GO: Biological Process	GO:1904715		negative regulation of chaperone-mediated autophagy		0.01545	1	0.1296	1	1	3	SNCA
GO: Biological Process	GO:0003162		atrioventricular node development		0.01545	1	0.1296	1	1	3	NOTCH1
GO: Biological Process	GO:0061033		secretion by lung epithelial cell involved in lung growth		0.01545	1	0.1296	1	1	3	FGF10
GO: Biological Process	GO:0048807		female genitalia morphogenesis		0.01545	1	0.1296	1	1	3	FGF10
GO: Biological Process	GO:1902957		negative regulation of mitochondrial electron transport, NADH to ubiquinone		0.01545	1	0.1296	1	1	3	SNCA
GO: Biological Process	GO:0003213		cardiac right atrium morphogenesis		0.01545	1	0.1296	1	1	3	NOTCH1
GO: Biological Process	GO:0071335		hair follicle cell proliferation		0.01545	1	0.1296	1	1	3	FGF10
GO: Biological Process	GO:0009097		isoleucine biosynthetic process		0.01545	1	0.1296	1	1	3	SDS
GO: Biological Process	GO:0042665		regulation of ectodermal cell fate specification		0.01545	1	0.1296	1	1	3	FZD7
GO: Biological Process	GO:2001189		negative regulation of T cell activation via T cell receptor contact with antigen bound to MHC molecule on antigen presenting cell		0.01545	1	0.1296	1	1	3	LGALS3
GO: Biological Process	GO:0070634		transepithelial ammonium transport		0.01545	1	0.1296	1	1	3	SLC12A2
GO: Biological Process	GO:0055021		regulation of cardiac muscle tissue growth		0.01558	1	0.13	1	3	101	JARID2,COL14A1,NOTCH1
GO: Biological Process	GO:0032943		mononuclear cell proliferation		0.01558	1	0.13	1	6	388	LGALS3,IGF2,CD40LG,FGF10,CXCL12,NCK2
GO: Biological Process	GO:0110150		negative regulation of biomineralization		0.01572	1	0.1301	1	2	37	BCOR,NOTCH1
GO: Biological Process	GO:0071305		cellular response to vitamin D		0.01572	1	0.1301	1	2	37	FES,FZD2
GO: Biological Process	GO:0050926		regulation of positive chemotaxis		0.01572	1	0.1301	1	2	37	FGF10,CXCL12
GO: Biological Process	GO:0040008		regulation of growth		0.01575	1	0.1301	1	10	879	DPYSL2,IST1,SEMA3G,JARID2,LIMK1,TFCP2L1,IGF2,COL14A1,CXCL12,NOTCH1
GO: Biological Process	GO:0018193		peptidyl-amino acid modification		0.01577	1	0.1301	1	14	1432	FKBP15,BCOR,MAP3K1,JARID2,BMX,IGF2,CTCF,CSNK2A2,MSL3,FES,FGF10,SNCA,NCK2,SENP5
GO: Biological Process	GO:0007169		transmembrane receptor protein tyrosine kinase signaling pathway		0.01586	1	0.1305	1	10	880	COL4A2,ADAMTS3,CNMD,RUNX2,IGF2,FES,FGF10,SNCA,NOTCH1,NCK2
GO: Biological Process	GO:0045055		regulated exocytosis		0.01598	1	0.1306	1	10	881	IST1,UNC13D,SYDE1,LGALS3,IGF2,FES,PYGB,SNCA,NOTCH1,VAT1
GO: Biological Process	GO:0032946		positive regulation of mononuclear cell proliferation		0.01598	1	0.1306	1	4	186	IGF2,CD40LG,FGF10,NCK2
GO: Biological Process	GO:0048882		lateral line development		0.01599	1	0.1306	1	3	102	FZD7,FGF10,CXCL12
GO: Biological Process	GO:0001656		metanephros development		0.01641	1	0.1337	1	3	103	ID3,FBN1,FGF10
GO: Biological Process	GO:0071514		genomic imprinting		0.01653	1	0.1344	1	2	38	IGF2,CTCF
GO: Biological Process	GO:0044344		cellular response to fibroblast growth factor stimulus		0.01685	1	0.1366	1	4	189	KDM5B,RUNX2,FGF10,SNCA
GO: Biological Process	GO:0014070		response to organic cyclic compound		0.01698	1	0.137	1	15	1591	DPYSL2,FNTA,CGAS,PAQR8,ID3,IGF2,ARNT2,CD40LG,FES,LBH,FGF10,SNCA,FZD2,SDS,NOTCH1
GO: Biological Process	GO:0043254		regulation of protein-containing complex assembly		0.01698	1	0.137	1	7	511	ERCC3,TRIOBP,MAP3K1,LGALS3,FES,SNCA,NCK2
GO: Biological Process	GO:0001889		liver development		0.01706	1	0.1373	1	6	396	JARID2,ICMT,CSNK2A2,ARNT2,FGF10,NOTCH1
GO: Biological Process	GO:0033273		response to vitamin		0.01714	1	0.1377	1	4	190	CD40LG,FES,FZD2,SDS
GO: Biological Process	GO:0002063		chondrocyte development		0.01737	1	0.1388	1	2	39	GNPTAB,RUNX2
GO: Biological Process	GO:0048841		regulation of axon extension involved in axon guidance		0.01737	1	0.1388	1	2	39	SEMA3G,CXCL12
GO: Biological Process	GO:0051492		regulation of stress fiber assembly		0.01771	1	0.1412	1	3	106	ARHGEF18,TMEFF2,LIMK1
GO: Biological Process	GO:1905114		cell surface receptor signaling pathway involved in cell-cell signaling		0.01807	1	0.1426	1	9	767	HIC1,ZNF423,FZD7,SPIN1,CSNK2A2,FGF10,SNCA,FZD2,NOTCH1
GO: Biological Process	GO:0035315		hair cell differentiation		0.01815	1	0.1426	1	3	107	ERCC3,TRIOBP,NOTCH1
GO: Biological Process	GO:0002694		regulation of leukocyte activation		0.01821	1	0.1426	1	9	768	CGAS,UNC13D,LGALS3,IGF2,CD40LG,FES,FGF10,SNCA,NCK2
GO: Biological Process	GO:0030595		leukocyte chemotaxis		0.01822	1	0.1426	1	5	293	TNFRSF11A,LGALS3,SLC12A2,CXCL12,NSMAF
GO: Biological Process	GO:0061008		hepaticobiliary system development		0.01822	1	0.1426	1	6	402	JARID2,ICMT,CSNK2A2,ARNT2,FGF10,NOTCH1
GO: Biological Process	GO:0015849		organic acid transport		0.01842	1	0.1426	1	6	403	DPYSL2,TNFRSF11A,SLC7A7,SLC1A5,SLC12A2,SNCA
GO: Biological Process	GO:0002682		regulation of immune system process		0.01877	1	0.1426	1	17	1910	CGAS,UNC13D,MAP3K1,LGALS3,LIMK1,BMX,GSDME,NOD1,FBN1,IGF2,CD40LG,FES,FGF10,SNCA,CXCL12,NCK2,LRRC17
GO: Biological Process	GO:0050670		regulation of lymphocyte proliferation		0.01895	1	0.1426	1	5	296	LGALS3,IGF2,CD40LG,FGF10,NCK2
GO: Biological Process	GO:0071711		basement membrane organization		0.01909	1	0.1426	1	2	41	TMEFF2,COL14A1
GO: Biological Process	GO:0010614		negative regulation of cardiac muscle hypertrophy		0.01909	1	0.1426	1	2	41	JARID2,NOTCH1
GO: Biological Process	GO:0071774		response to fibroblast growth factor		0.0193	1	0.1426	1	4	197	KDM5B,RUNX2,FGF10,SNCA
GO: Biological Process	GO:0048667		cell morphogenesis involved in neuron differentiation		0.01943	1	0.1426	1	10	909	DPYSL2,UNC5B,IST1,TRIOBP,SEMA3G,LIMK1,ARNT2,CXCL12,NOTCH1,LRRC17
GO: Biological Process	GO:0007507		heart development		0.01956	1	0.1426	1	11	1046	DCTN5,ID3,BCOR,FZD7,JARID2,FBN1,SLC22A1,ARNT2,COL14A1,FZD2,NOTCH1
GO: Biological Process	GO:0002520		immune system development		0.01967	1	0.1426	1	15	1620	TNFRSF11A,RUNX2,SLC7A7,LFNG,LGALS3,FZD7,JARID2,FBN1,SLC7A6OS,CD40LG,FES,FGF10,CXCL12,NOTCH1,LRRC17
GO: Biological Process	GO:0032944		regulation of mononuclear cell proliferation		0.0197	1	0.1426	1	5	299	LGALS3,IGF2,CD40LG,FGF10,NCK2
GO: Biological Process	GO:1901099		negative regulation of signal transduction in absence of ligand		0.01998	1	0.1426	1	2	42	UNC5B,FGF10
GO: Biological Process	GO:2001240		negative regulation of extrinsic apoptotic signaling pathway in absence of ligand		0.01998	1	0.1426	1	2	42	UNC5B,FGF10
GO: Biological Process	GO:0043506		regulation of JUN kinase activity		0.01999	1	0.1426	1	3	111	TNFRSF11A,MAP3K1,CD40LG
GO: Biological Process	GO:0060420		regulation of heart growth		0.01999	1	0.1426	1	3	111	JARID2,COL14A1,NOTCH1
GO: Biological Process	GO:0070665		positive regulation of leukocyte proliferation		0.02028	1	0.1426	1	4	200	IGF2,CD40LG,FGF10,NCK2
GO: Biological Process	GO:0006325		chromatin organization		0.02037	1	0.1426	1	10	916	KDM5B,HMGN1,BCOR,BAHD1,JARID2,IGF2,CTCF,SPIN1,MSL3,SNCA
GO: Biological Process	GO:0060021		roof of mouth development		0.02046	1	0.1426	1	3	112	BCOR,FGF10,FZD2
GO: Biological Process	GO:0010639		negative regulation of organelle organization		0.02051	1	0.1426	1	6	413	TRIOBP,ARHGEF18,MAP3K1,TMEFF2,SNCA,VAT1
GO: Biological Process	GO:2000137		negative regulation of cell proliferation involved in heart morphogenesis		0.02055	1	0.1426	1	1	4	NOTCH1
GO: Biological Process	GO:0070350		regulation of white fat cell proliferation		0.02055	1	0.1426	1	1	4	FGF10
GO: Biological Process	GO:1903849		positive regulation of aorta morphogenesis		0.02055	1	0.1426	1	1	4	NOTCH1
GO: Biological Process	GO:0070384		Harderian gland development		0.02055	1	0.1426	1	1	4	FGF10
GO: Biological Process	GO:0070343		white fat cell proliferation		0.02055	1	0.1426	1	1	4	FGF10
GO: Biological Process	GO:2000981		negative regulation of inner ear receptor cell differentiation		0.02055	1	0.1426	1	1	4	NOTCH1
GO: Biological Process	GO:0003332		negative regulation of extracellular matrix constituent secretion		0.02055	1	0.1426	1	1	4	NOTCH1
GO: Biological Process	GO:0038028		insulin receptor signaling pathway via phosphatidylinositol 3-kinase		0.02055	1	0.1426	1	1	4	IGF2
GO: Biological Process	GO:1905457		negative regulation of lymphoid progenitor cell differentiation		0.02055	1	0.1426	1	1	4	NOTCH1
GO: Biological Process	GO:1902366		regulation of Notch signaling pathway involved in somitogenesis		0.02055	1	0.1426	1	1	4	LFNG
GO: Biological Process	GO:1902359		Notch signaling pathway involved in somitogenesis		0.02055	1	0.1426	1	1	4	LFNG
GO: Biological Process	GO:0045967		negative regulation of growth rate		0.02055	1	0.1426	1	1	4	NOTCH1
GO: Biological Process	GO:0060720		spongiotrophoblast cell proliferation		0.02055	1	0.1426	1	1	4	IGF2
GO: Biological Process	GO:0060722		cell proliferation involved in embryonic placenta development		0.02055	1	0.1426	1	1	4	IGF2
GO: Biological Process	GO:0038146		chemokine (C-X-C motif) ligand 12 signaling pathway		0.02055	1	0.1426	1	1	4	CXCL12
GO: Biological Process	GO:0060031		mediolateral intercalation		0.02055	1	0.1426	1	1	4	ZBTB4
GO: Biological Process	GO:0045213		neurotransmitter receptor metabolic process		0.02055	1	0.1426	1	1	4	FNTA
GO: Biological Process	GO:0060594		mammary gland specification		0.02055	1	0.1426	1	1	4	FGF10
GO: Biological Process	GO:0051612		negative regulation of serotonin uptake		0.02055	1	0.1426	1	1	4	SNCA
GO: Biological Process	GO:0060528		secretory columnal luminar epithelial cell differentiation involved in prostate glandular acinus development		0.02055	1	0.1426	1	1	4	NOTCH1
GO: Biological Process	GO:0035583		sequestering of TGFbeta in extracellular matrix		0.02055	1	0.1426	1	1	4	FBN1
GO: Biological Process	GO:0003219		cardiac right ventricle formation		0.02055	1	0.1426	1	1	4	NOTCH1
GO: Biological Process	GO:0003250		regulation of cell proliferation involved in heart valve morphogenesis		0.02055	1	0.1426	1	1	4	NOTCH1
GO: Biological Process	GO:0003249		cell proliferation involved in heart valve morphogenesis		0.02055	1	0.1426	1	1	4	NOTCH1
GO: Biological Process	GO:0003273		cell migration involved in endocardial cushion formation		0.02055	1	0.1426	1	1	4	NOTCH1
GO: Biological Process	GO:1905032		negative regulation of membrane repolarization during cardiac muscle cell action potential		0.02055	1	0.1426	1	1	4	KCNE3
GO: Biological Process	GO:2000520		regulation of immunological synapse formation		0.02055	1	0.1426	1	1	4	LGALS3
GO: Biological Process	GO:0060648		mammary gland bud morphogenesis		0.02055	1	0.1426	1	1	4	FGF10
GO: Biological Process	GO:0030538		embryonic genitalia morphogenesis		0.02055	1	0.1426	1	1	4	FGF10
GO: Biological Process	GO:0009946		proximal/distal axis specification		0.02055	1	0.1426	1	1	4	FGF10
GO: Biological Process	GO:1903237		negative regulation of leukocyte tethering or rolling		0.02055	1	0.1426	1	1	4	CXCL12
GO: Biological Process	GO:1990478		response to ultrasound		0.02055	1	0.1426	1	1	4	CXCL12
GO: Biological Process	GO:0140009		L-aspartate import across plasma membrane		0.02055	1	0.1426	1	1	4	SLC1A5
GO: Biological Process	GO:0060447		bud outgrowth involved in lung branching		0.02055	1	0.1426	1	1	4	FGF10
GO: Biological Process	GO:0061789		dense core granule priming		0.02055	1	0.1426	1	1	4	UNC13D
GO: Biological Process	GO:0051581		negative regulation of neurotransmitter uptake		0.02055	1	0.1426	1	1	4	SNCA
GO: Biological Process	GO:0000720		pyrimidine dimer repair by nucleotide-excision repair		0.02055	1	0.1426	1	1	4	HMGN1
GO: Biological Process	GO:0045608		negative regulation of inner ear auditory receptor cell differentiation		0.02055	1	0.1426	1	1	4	NOTCH1
GO: Biological Process	GO:0045632		negative regulation of mechanoreceptor differentiation		0.02055	1	0.1426	1	1	4	NOTCH1
GO: Biological Process	GO:0002522		leukocyte migration involved in immune response		0.02055	1	0.1426	1	1	4	NSMAF
GO: Biological Process	GO:0001704		formation of primary germ layer		0.02072	1	0.1426	1	6	414	COL4A2,ZBTB4,FZD7,FZD2,CXCL12,NOTCH1
GO: Biological Process	GO:0001705		ectoderm formation		0.02072	1	0.1426	1	6	414	COL4A2,ZBTB4,FZD7,FZD2,CXCL12,NOTCH1
GO: Biological Process	GO:0001706		endoderm formation		0.02072	1	0.1426	1	6	414	COL4A2,ZBTB4,FZD7,FZD2,CXCL12,NOTCH1
GO: Biological Process	GO:0001707		mesoderm formation		0.02072	1	0.1426	1	6	414	COL4A2,ZBTB4,FZD7,FZD2,CXCL12,NOTCH1
GO: Biological Process	GO:0007369		gastrulation		0.02072	1	0.1426	1	6	414	COL4A2,ZBTB4,FZD7,FZD2,CXCL12,NOTCH1
GO: Biological Process	GO:0019934		cGMP-mediated signaling		0.02088	1	0.1431	1	2	43	CGAS,FZD2
GO: Biological Process	GO:0014741		negative regulation of muscle hypertrophy		0.02088	1	0.1431	1	2	43	JARID2,NOTCH1
GO: Biological Process	GO:0001755		neural crest cell migration		0.02143	1	0.1465	1	3	114	SEMA3G,RCC2,LBH
GO: Biological Process	GO:0031589		cell-substrate adhesion		0.02161	1	0.1471	1	6	418	TRIOBP,UNC13D,RCC2,TMEFF2,FZD7,NOTCH1
GO: Biological Process	GO:0070661		leukocyte proliferation		0.02161	1	0.1471	1	6	418	LGALS3,IGF2,CD40LG,FGF10,CXCL12,NCK2
GO: Biological Process	GO:0051254		positive regulation of RNA metabolic process		0.02171	1	0.1476	1	17	1942	FOXJ2,ZNF423,HMGN1,RUNX2,MAP3K1,FZD7,GRHL1,TFCP2L1,IGF2,CTCF,SPIN1,ARNT2,LBH,FGF10,FZD2,NOTCH1,NCK2
GO: Biological Process	GO:0048799		animal organ maturation		0.02181	1	0.1476	1	2	44	SLC12A2,ARNT2
GO: Biological Process	GO:0048730		epidermis morphogenesis		0.02181	1	0.1476	1	2	44	FGF10,NOTCH1
GO: Biological Process	GO:2001242		regulation of intrinsic apoptotic signaling pathway		0.02197	1	0.1484	1	4	205	BCOR,GSDME,CXCL12,NCK2
GO: Biological Process	GO:0048332		mesoderm morphogenesis		0.02206	1	0.1487	1	6	420	COL4A2,ZBTB4,FZD7,FZD2,CXCL12,NOTCH1
GO: Biological Process	GO:0016570		histone modification		0.02221	1	0.1494	1	7	540	KDM5B,BCOR,JARID2,IGF2,CTCF,MSL3,SNCA
GO: Biological Process	GO:0030097		hemopoiesis		0.02238	1	0.1494	1	14	1498	TNFRSF11A,RUNX2,SLC7A7,LFNG,LGALS3,FZD7,FBN1,SLC7A6OS,CD40LG,FES,FGF10,CXCL12,NOTCH1,LRRC17
GO: Biological Process	GO:0048010		vascular endothelial growth factor receptor signaling pathway		0.02242	1	0.1494	1	3	116	CNMD,FGF10,NCK2
GO: Biological Process	GO:0048925		lateral line system development		0.02242	1	0.1494	1	3	116	FZD7,FGF10,CXCL12
GO: Biological Process	GO:0006289		nucleotide-excision repair		0.02242	1	0.1494	1	3	116	ERCC3,HMGN1,COPS8
GO: Biological Process	GO:0032370		positive regulation of lipid transport		0.02242	1	0.1494	1	3	116	DPYSL2,TNFRSF11A,SLC12A2
GO: Biological Process	GO:0061564		axon development		0.02253	1	0.1498	1	9	797	DPYSL2,UNC5B,IST1,SEMA3G,LIMK1,ARNT2,CXCL12,NOTCH1,LRRC17
GO: Biological Process	GO:0071684		organism emergence from protective structure		0.02274	1	0.1498	1	2	45	BCOR,NOD1
GO: Biological Process	GO:0035188		hatching		0.02274	1	0.1498	1	2	45	BCOR,NOD1
GO: Biological Process	GO:0014059		regulation of dopamine secretion		0.02274	1	0.1498	1	2	45	SNCA,CXCL12
GO: Biological Process	GO:0014046		dopamine secretion		0.02274	1	0.1498	1	2	45	SNCA,CXCL12
GO: Biological Process	GO:0048873		homeostasis of number of cells within a tissue		0.02274	1	0.1498	1	2	45	COL14A1,NOTCH1
GO: Biological Process	GO:0010562		positive regulation of phosphorus metabolic process		0.02283	1	0.1498	1	12	1212	DUSP7,TNFRSF11A,MAP3K1,FZD7,NOD1,FBN1,IGF2,COPS8,CD40LG,FGF10,SNCA,FZD2
GO: Biological Process	GO:0045937		positive regulation of phosphate metabolic process		0.02283	1	0.1498	1	12	1212	DUSP7,TNFRSF11A,MAP3K1,FZD7,NOD1,FBN1,IGF2,COPS8,CD40LG,FGF10,SNCA,FZD2
GO: Biological Process	GO:0061053		somite development		0.02338	1	0.1514	1	4	209	LFNG,IGF2,SLC7A6OS,NOTCH1
GO: Biological Process	GO:2000193		positive regulation of fatty acid transport		0.0237	1	0.1514	1	2	46	DPYSL2,TNFRSF11A
GO: Biological Process	GO:0043304		regulation of mast cell degranulation		0.0237	1	0.1514	1	2	46	UNC13D,FES
GO: Biological Process	GO:0002834		regulation of response to tumor cell		0.0237	1	0.1514	1	2	46	GSDME,CD40LG
GO: Biological Process	GO:0002837		regulation of immune response to tumor cell		0.0237	1	0.1514	1	2	46	GSDME,CD40LG
GO: Biological Process	GO:0031532		actin cytoskeleton reorganization		0.02396	1	0.1514	1	3	119	SYDE1,FES,FGF10
GO: Biological Process	GO:0010720		positive regulation of cell development		0.02441	1	0.1514	1	6	430	IST1,TRIOBP,UNC13D,LIMK1,CXCL12,NOTCH1
GO: Biological Process	GO:0008064		regulation of actin polymerization or depolymerization		0.02448	1	0.1514	1	4	212	TRIOBP,MAP3K1,CXCL12,NCK2
GO: Biological Process	GO:0007398		ectoderm development		0.02465	1	0.1514	1	6	431	COL4A2,ZBTB4,FZD7,FZD2,CXCL12,NOTCH1
GO: Biological Process	GO:0048536		spleen development		0.02467	1	0.1514	1	2	47	JARID2,FGF10
GO: Biological Process	GO:0046782		regulation of viral transcription		0.02467	1	0.1514	1	2	47	MAP3K1,NOTCH1
GO: Biological Process	GO:0120163		negative regulation of cold-induced thermogenesis		0.02467	1	0.1514	1	2	47	ZNF423,NOTCH1
GO: Biological Process	GO:0051154		negative regulation of striated muscle cell differentiation		0.02467	1	0.1514	1	2	47	FZD7,NOTCH1
GO: Biological Process	GO:1900026		positive regulation of substrate adhesion-dependent cell spreading		0.02467	1	0.1514	1	2	47	TRIOBP,UNC13D
GO: Biological Process	GO:0006479		protein methylation		0.02485	1	0.1514	1	4	213	BCOR,JARID2,ICMT,CTCF
GO: Biological Process	GO:0008213		protein alkylation		0.02485	1	0.1514	1	4	213	BCOR,JARID2,ICMT,CTCF
GO: Biological Process	GO:0042060		wound healing		0.02513	1	0.1514	1	8	681	MAP3K1,TMEFF2,FZD7,IGF2,SLC12A2,CD40LG,FGF10,FZD2
GO: Biological Process	GO:0031399		regulation of protein modification process		0.02522	1	0.1514	1	17	1976	FNTA,DUSP7,TNFRSF11A,BCOR,MAP3K1,LGALS3,JARID2,LIMK1,NOD1,FBN1,IGF2,COPS8,CTCF,CD40LG,FGF10,SNCA,NCK2
GO: Biological Process	GO:0006869		lipid transport		0.02531	1	0.1514	1	7	555	KDM5B,DPYSL2,TNFRSF11A,SLC1A5,SLC12A2,SERAC1,SNCA
GO: Biological Process	GO:0048666		neuron development		0.02543	1	0.1514	1	15	1673	DPYSL2,UNC5B,IST1,TRIOBP,SEMA3G,LIMK1,ARNT2,FES,HERC1,FZD2,CXCL12,NOTCH1,DYNC1I2,NCK2,LRRC17
GO: Biological Process	GO:0002573		myeloid leukocyte differentiation		0.02549	1	0.1514	1	5	320	TNFRSF11A,SLC7A7,FBN1,FES,LRRC17
GO: Biological Process	GO:0070663		regulation of leukocyte proliferation		0.02549	1	0.1514	1	5	320	LGALS3,IGF2,CD40LG,FGF10,NCK2
GO: Biological Process	GO:0030832		regulation of actin filament length		0.02561	1	0.1514	1	4	215	TRIOBP,MAP3K1,CXCL12,NCK2
GO: Biological Process	GO:0036493		positive regulation of translation in response to endoplasmic reticulum stress		0.02562	1	0.1514	1	1	5	NCK2
GO: Biological Process	GO:0072144		glomerular mesangial cell development		0.02562	1	0.1514	1	1	5	NOTCH1
GO: Biological Process	GO:0060948		cardiac vascular smooth muscle cell development		0.02562	1	0.1514	1	1	5	NOTCH1
GO: Biological Process	GO:0035938		estradiol secretion		0.02562	1	0.1514	1	1	5	KDM5B
GO: Biological Process	GO:0070346		positive regulation of fat cell proliferation		0.02562	1	0.1514	1	1	5	FGF10
GO: Biological Process	GO:1990962		xenobiotic transport across blood-brain barrier		0.02562	1	0.1514	1	1	5	SLC22A1
GO: Biological Process	GO:0045963		negative regulation of dopamine metabolic process		0.02562	1	0.1514	1	1	5	SNCA
GO: Biological Process	GO:0030047		actin modification		0.02562	1	0.1514	1	1	5	TRIOBP
GO: Biological Process	GO:0014834		skeletal muscle satellite cell maintenance involved in skeletal muscle regeneration		0.02562	1	0.1514	1	1	5	FZD7
GO: Biological Process	GO:2000471		regulation of hematopoietic stem cell migration		0.02562	1	0.1514	1	1	5	CXCL12
GO: Biological Process	GO:0045113		regulation of integrin biosynthetic process		0.02562	1	0.1514	1	1	5	TMEFF2
GO: Biological Process	GO:2000467		positive regulation of glycogen (starch) synthase activity		0.02562	1	0.1514	1	1	5	IGF2
GO: Biological Process	GO:0090598		male anatomical structure morphogenesis		0.02562	1	0.1514	1	1	5	FGF10
GO: Biological Process	GO:0061341		non-canonical Wnt signaling pathway involved in heart development		0.02562	1	0.1514	1	1	5	FZD2
GO: Biological Process	GO:2000295		regulation of hydrogen peroxide catabolic process		0.02562	1	0.1514	1	1	5	SNCA
GO: Biological Process	GO:0006565		L-serine catabolic process		0.02562	1	0.1514	1	1	5	SDS
GO: Biological Process	GO:0019518		L-threonine catabolic process to glycine		0.02562	1	0.1514	1	1	5	SDS
GO: Biological Process	GO:0003192		mitral valve formation		0.02562	1	0.1514	1	1	5	NOTCH1
GO: Biological Process	GO:0048808		male genitalia morphogenesis		0.02562	1	0.1514	1	1	5	FGF10
GO: Biological Process	GO:0035582		sequestering of BMP in extracellular matrix		0.02562	1	0.1514	1	1	5	FBN1
GO: Biological Process	GO:0021938		smoothened signaling pathway involved in regulation of cerebellar granule cell precursor cell proliferation		0.02562	1	0.1514	1	1	5	ZNF423
GO: Biological Process	GO:0018343		protein farnesylation		0.02562	1	0.1514	1	1	5	FNTA
GO: Biological Process	GO:1905024		regulation of membrane repolarization during ventricular cardiac muscle cell action potential		0.02562	1	0.1514	1	1	5	KCNE3
GO: Biological Process	GO:0010387		COP9 signalosome assembly		0.02562	1	0.1514	1	1	5	COPS8
GO: Biological Process	GO:0060665		regulation of branching involved in salivary gland morphogenesis by mesenchymal-epithelial signaling		0.02562	1	0.1514	1	1	5	FGF10
GO: Biological Process	GO:1990441		negative regulation of transcription from RNA polymerase II promoter in response to endoplasmic reticulum stress		0.02562	1	0.1514	1	1	5	NCK2
GO: Biological Process	GO:2000864		regulation of estradiol secretion		0.02562	1	0.1514	1	1	5	KDM5B
GO: Biological Process	GO:0009082		branched-chain amino acid biosynthetic process		0.02562	1	0.1514	1	1	5	SDS
GO: Biological Process	GO:0042660		positive regulation of cell fate specification		0.02562	1	0.1514	1	1	5	NOTCH1
GO: Biological Process	GO:1905772		positive regulation of mesodermal cell differentiation		0.02562	1	0.1514	1	1	5	NOTCH1
GO: Biological Process	GO:0090214		spongiotrophoblast layer developmental growth		0.02562	1	0.1514	1	1	5	IGF2
GO: Biological Process	GO:0070602		regulation of centromeric sister chromatid cohesion		0.02562	1	0.1514	1	1	5	CTCF
GO: Biological Process	GO:2000793		cell proliferation involved in heart valve development		0.02562	1	0.1514	1	1	5	NOTCH1
GO: Biological Process	GO:0001504		neurotransmitter uptake		0.02566	1	0.1514	1	2	48	SLC22A1,SNCA
GO: Biological Process	GO:0033006		regulation of mast cell activation involved in immune response		0.02566	1	0.1514	1	2	48	UNC13D,FES
GO: Biological Process	GO:0001501		skeletal system development		0.02573	1	0.1516	1	9	816	CNMD,GNPTAB,RUNX2,LGALS3,FBN1,IGF2,LBH,NOTCH1,LRRC17
GO: Biological Process	GO:0050865		regulation of cell activation		0.02608	1	0.1534	1	9	818	CGAS,UNC13D,LGALS3,IGF2,CD40LG,FES,FGF10,SNCA,NCK2
GO: Biological Process	GO:0030856		regulation of epithelial cell differentiation		0.02637	1	0.1548	1	4	217	FOXJ2,PLAAT4,GRHL1,NOTCH1
GO: Biological Process	GO:0050772		positive regulation of axonogenesis		0.02664	1	0.1558	1	3	124	IST1,LIMK1,CXCL12
GO: Biological Process	GO:0110020		regulation of actomyosin structure organization		0.02664	1	0.1558	1	3	124	ARHGEF18,TMEFF2,LIMK1
GO: Biological Process	GO:0051276		chromosome organization		0.02716	1	0.1585	1	13	1389	KDM5B,ERCC3,HMGN1,BCOR,BAHD1,SYDE1,JARID2,IGF2,COPS8,CTCF,SPIN1,MSL3,SNCA
GO: Biological Process	GO:2001237		negative regulation of extrinsic apoptotic signaling pathway		0.02719	1	0.1585	1	3	125	UNC5B,LGALS3,FGF10
GO: Biological Process	GO:0071674		mononuclear cell migration		0.02755	1	0.1604	1	4	220	TNFRSF11A,LGALS3,SLC12A2,CXCL12
GO: Biological Process	GO:0030279		negative regulation of ossification		0.02768	1	0.1606	1	2	50	BCOR,NOTCH1
GO: Biological Process	GO:0007431		salivary gland development		0.02768	1	0.1606	1	2	50	TFCP2L1,FGF10
GO: Biological Process	GO:0007417		central nervous system development		0.02803	1	0.1623	1	15	1694	DPYSL2,ZNF423,ID3,PFDN1,SLC7A7,JARID2,IGF2,SLC7A6OS,CSNK2A2,ARNT2,FGF10,HERC1,CXCL12,NOTCH1,DYNC1I2
GO: Biological Process	GO:0030038		contractile actin filament bundle assembly		0.02832	1	0.1634	1	3	127	ARHGEF18,TMEFF2,LIMK1
GO: Biological Process	GO:0043149		stress fiber assembly		0.02832	1	0.1634	1	3	127	ARHGEF18,TMEFF2,LIMK1
GO: Biological Process	GO:0050770		regulation of axonogenesis		0.02836	1	0.1634	1	4	222	IST1,SEMA3G,LIMK1,CXCL12
GO: Biological Process	GO:0007492		endoderm development		0.0285	1	0.1639	1	6	446	COL4A2,ZBTB4,FZD7,FZD2,CXCL12,NOTCH1
GO: Biological Process	GO:1902284		neuron projection extension involved in neuron projection guidance		0.02871	1	0.1643	1	2	51	SEMA3G,CXCL12
GO: Biological Process	GO:0048846		axon extension involved in axon guidance		0.02871	1	0.1643	1	2	51	SEMA3G,CXCL12
GO: Biological Process	GO:0032633		interleukin-4 production		0.02871	1	0.1643	1	2	51	CD40LG,NOTCH1
GO: Biological Process	GO:0019827		stem cell population maintenance		0.02876	1	0.1643	1	4	223	FZD7,LBH,FGF10,NOTCH1
GO: Biological Process	GO:0060562		epithelial tube morphogenesis		0.02917	1	0.1659	1	7	572	KDM5B,UNC5B,SLC12A2,FGF10,FZD2,CXCL12,NOTCH1
GO: Biological Process	GO:0007264		small GTPase mediated signal transduction		0.02917	1	0.1659	1	7	572	ARHGEF18,SYDE1,ARHGAP1,LIMK1,ICMT,FGF10,NOTCH1
GO: Biological Process	GO:0042327		positive regulation of phosphorylation		0.02918	1	0.1659	1	11	1113	DUSP7,TNFRSF11A,MAP3K1,FZD7,NOD1,FBN1,IGF2,COPS8,CD40LG,FGF10,SNCA
GO: Biological Process	GO:0090092		regulation of transmembrane receptor protein serine/threonine kinase signaling pathway		0.02957	1	0.1663	1	5	333	ZNF423,HTRA4,FBN1,FGF10,NOTCH1
GO: Biological Process	GO:0003382		epithelial cell morphogenesis		0.02976	1	0.1663	1	2	52	CNMD,MAP3K1
GO: Biological Process	GO:0002418		immune response to tumor cell		0.02976	1	0.1663	1	2	52	GSDME,CD40LG
GO: Biological Process	GO:0031017		exocrine pancreas development		0.02976	1	0.1663	1	2	52	IGF2,NOTCH1
GO: Biological Process	GO:0003300		cardiac muscle hypertrophy		0.03006	1	0.1663	1	3	130	JARID2,COL14A1,NOTCH1
GO: Biological Process	GO:0090504		epiboly		0.03006	1	0.1663	1	3	130	TMEFF2,FZD7,GRHL1
GO: Biological Process	GO:0010769		regulation of cell morphogenesis involved in differentiation		0.03065	1	0.1663	1	3	131	TRIOBP,UNC13D,RCC2
GO: Biological Process	GO:1903898		negative regulation of PERK-mediated unfolded protein response		0.03067	1	0.1663	1	1	6	NCK2
GO: Biological Process	GO:0061419		positive regulation of transcription from RNA polymerase II promoter in response to hypoxia		0.03067	1	0.1663	1	1	6	NOTCH1
GO: Biological Process	GO:1903847		regulation of aorta morphogenesis		0.03067	1	0.1663	1	1	6	NOTCH1
GO: Biological Process	GO:0072143		mesangial cell development		0.03067	1	0.1663	1	1	6	NOTCH1
GO: Biological Process	GO:0048597		post-embryonic camera-type eye morphogenesis		0.03067	1	0.1663	1	1	6	HMGN1
GO: Biological Process	GO:1903613		regulation of protein tyrosine phosphatase activity		0.03067	1	0.1663	1	1	6	LGALS3
GO: Biological Process	GO:0038031		non-canonical Wnt signaling pathway via JNK cascade		0.03067	1	0.1663	1	1	6	FZD7
GO: Biological Process	GO:0045112		integrin biosynthetic process		0.03067	1	0.1663	1	1	6	TMEFF2
GO: Biological Process	GO:0072008		glomerular mesangial cell differentiation		0.03067	1	0.1663	1	1	6	NOTCH1
GO: Biological Process	GO:1990743		protein sialylation		0.03067	1	0.1663	1	1	6	ST8SIA3
GO: Biological Process	GO:0051611		regulation of serotonin uptake		0.03067	1	0.1663	1	1	6	SNCA
GO: Biological Process	GO:0003150		muscular septum morphogenesis		0.03067	1	0.1663	1	1	6	FZD2
GO: Biological Process	GO:0061038		uterus morphogenesis		0.03067	1	0.1663	1	1	6	KDM5B
GO: Biological Process	GO:1902956		regulation of mitochondrial electron transport, NADH to ubiquinone		0.03067	1	0.1663	1	1	6	SNCA
GO: Biological Process	GO:0042866		pyruvate biosynthetic process		0.03067	1	0.1663	1	1	6	SDS
GO: Biological Process	GO:0045914		negative regulation of catecholamine metabolic process		0.03067	1	0.1663	1	1	6	SNCA
GO: Biological Process	GO:2001205		negative regulation of osteoclast development		0.03067	1	0.1663	1	1	6	FBN1
GO: Biological Process	GO:0071847		TNFSF11-mediated signaling pathway		0.03067	1	0.1663	1	1	6	TNFRSF11A
GO: Biological Process	GO:0060435		bronchiole development		0.03067	1	0.1663	1	1	6	FGF10
GO: Biological Process	GO:0000821		regulation of arginine metabolic process		0.03067	1	0.1663	1	1	6	SLC7A7
GO: Biological Process	GO:0021730		trigeminal sensory nucleus development		0.03067	1	0.1663	1	1	6	CXCL12
GO: Biological Process	GO:1903912		negative regulation of endoplasmic reticulum stress-induced eIF2 alpha phosphorylation		0.03067	1	0.1663	1	1	6	NCK2
GO: Biological Process	GO:0030513		positive regulation of BMP signaling pathway		0.03083	1	0.1666	1	2	53	ZNF423,NOTCH1
GO: Biological Process	GO:0060412		ventricular septum morphogenesis		0.03083	1	0.1666	1	2	53	FZD2,NOTCH1
[truncated: 197 more rows]

## Sheet: table S10
Table S10 Biological process pathways for HMGB1
[truncated: 63 more rows]

[truncated: 1 more sheets: table S11]
